# Supplementary material for: Chimpanzees select comfortable nesting tree species
Source: Sci Rep. 2023 Oct 7;13:16943. doi: 10.1038/s41598-023-44192-6 (PMC10560204; doi:10.1038/s41598-023-44192-6)
Supplement: Supplementary file 1 — Supplementary Information 1. [file 41598_2023_44192_MOESM1_ESM.csv]

Table S1. Data of the distance between foliar units.
IDTree	Species	TypeTree	Leaves	DistanceFoliarUnits
20190909LEUA01	Euadenia eminens	Abundant	Composed	3.4
20190909LEUA01	Euadenia eminens	Abundant	Composed	2.1
20190909LEUA01	Euadenia eminens	Abundant	Composed	3.3
20190909LEUA01	Euadenia eminens	Abundant	Composed	4.2
20190909LEUA01	Euadenia eminens	Abundant	Composed	3.3
20190909LEUA01	Euadenia eminens	Abundant	Composed	3.2
20190909LEUA01	Euadenia eminens	Abundant	Composed	3.3
20190909LEUA01	Euadenia eminens	Abundant	Composed	3.5
20190909LEUA01	Euadenia eminens	Abundant	Composed	3.1
20190909LEUA01	Euadenia eminens	Abundant	Composed	3.3
20190909LEUA02	Euadenia eminens	Abundant	Composed	3.4
20190909LEUA02	Euadenia eminens	Abundant	Composed	3.2
20190909LEUA02	Euadenia eminens	Abundant	Composed	3.4
20190909LEUA02	Euadenia eminens	Abundant	Composed	3.6
20190909LEUA02	Euadenia eminens	Abundant	Composed	3.3
20190909LEUA02	Euadenia eminens	Abundant	Composed	3.4
20190909LEUA02	Euadenia eminens	Abundant	Composed	3.8
20190909LEUA02	Euadenia eminens	Abundant	Composed	3.5
20190909LEUA02	Euadenia eminens	Abundant	Composed	3
20190909LEUA02	Euadenia eminens	Abundant	Composed	3
20190911LCNP01	Tabernaemontana pachysiphon	Abundant	Simple	8
20190911LCNP01	Tabernaemontana pachysiphon	Abundant	Simple	10
20190911LCNP01	Tabernaemontana pachysiphon	Abundant	Simple	10.5
20190911LCNP01	Tabernaemontana pachysiphon	Abundant	Simple	8.5
20190911LCNP01	Tabernaemontana pachysiphon	Abundant	Simple	8.6
20190911LCNP01	Tabernaemontana pachysiphon	Abundant	Simple	10.3
20190911LCNP01	Tabernaemontana pachysiphon	Abundant	Simple	10.5
20190911LCNP01	Tabernaemontana pachysiphon	Abundant	Simple	9
20190911LCNP01	Tabernaemontana pachysiphon	Abundant	Simple	10.2
20190911LCNP01	Tabernaemontana pachysiphon	Abundant	Simple	10.4
20190911LCNP02	Tabernaemontana pachysiphon	Abundant	Simple	9
20190911LCNP02	Tabernaemontana pachysiphon	Abundant	Simple	6.4
20190911LCNP02	Tabernaemontana pachysiphon	Abundant	Simple	6.6
20190911LCNP02	Tabernaemontana pachysiphon	Abundant	Simple	6.1
20190911LCNP02	Tabernaemontana pachysiphon	Abundant	Simple	5.1
20190911LCNP02	Tabernaemontana pachysiphon	Abundant	Simple	6.6
20190911LCNP02	Tabernaemontana pachysiphon	Abundant	Simple	6.7
20190911LCNP02	Tabernaemontana pachysiphon	Abundant	Simple	8
20190911LCNP02	Tabernaemontana pachysiphon	Abundant	Simple	12.5
20190911LCNP02	Tabernaemontana pachysiphon	Abundant	Simple	13.3
20190912LCNP01	Tabernaemontana pachysiphon	Abundant	Simple	19.1
20190912LCNP01	Tabernaemontana pachysiphon	Abundant	Simple	19.5
20190912LCNP01	Tabernaemontana pachysiphon	Abundant	Simple	19
20190912LCNP01	Tabernaemontana pachysiphon	Abundant	Simple	27.5
20190912LCNP01	Tabernaemontana pachysiphon	Abundant	Simple	20.6
20190912LCNP01	Tabernaemontana pachysiphon	Abundant	Simple	21.6
20190912LCNP01	Tabernaemontana pachysiphon	Abundant	Simple	21
20190912LCNP01	Tabernaemontana pachysiphon	Abundant	Simple	14
20190912LCNP01	Tabernaemontana pachysiphon	Abundant	Simple	9.5
20190912LCNP01	Tabernaemontana pachysiphon	Abundant	Simple	10.5
20190912LCNP02	Tabernaemontana pachysiphon	Abundant	Simple	6.1
20190912LCNP02	Tabernaemontana pachysiphon	Abundant	Simple	8.5
20190912LCNP02	Tabernaemontana pachysiphon	Abundant	Simple	37.7
20190912LCNP02	Tabernaemontana pachysiphon	Abundant	Simple	19.4
20190912LCNP02	Tabernaemontana pachysiphon	Abundant	Simple	14.5
20190912LCNP02	Tabernaemontana pachysiphon	Abundant	Simple	12.1
20190912LCNP02	Tabernaemontana pachysiphon	Abundant	Simple	11.6
20190912LCNP02	Tabernaemontana pachysiphon	Abundant	Simple	12.1
20190912LCNP02	Tabernaemontana pachysiphon	Abundant	Simple	21
20190912LCNP02	Tabernaemontana pachysiphon	Abundant	Simple	25.2
20190916LEUA01	Euadenia eminens	Abundant	Composed	3.3
20190916LEUA01	Euadenia eminens	Abundant	Composed	3.2
20190916LEUA01	Euadenia eminens	Abundant	Composed	3
20190916LEUA01	Euadenia eminens	Abundant	Composed	3.1
20190916LEUA01	Euadenia eminens	Abundant	Composed	3.5
20190916LEUA01	Euadenia eminens	Abundant	Composed	4.2
20190916LEUA01	Euadenia eminens	Abundant	Composed	3.6
20190916LEUA01	Euadenia eminens	Abundant	Composed	3.5
20190916LEUA01	Euadenia eminens	Abundant	Composed	3.3
20190916LEUA01	Euadenia eminens	Abundant	Composed	2.8
20190916LCAF01	Celtis africana	Abundant	Simple	4.5
20190916LCAF01	Celtis africana	Abundant	Simple	4.5
20190916LCAF01	Celtis africana	Abundant	Simple	4
20190916LCAF01	Celtis africana	Abundant	Simple	4.2
20190916LCAF01	Celtis africana	Abundant	Simple	3.8
20190916LCAF01	Celtis africana	Abundant	Simple	4.5
20190916LCAF01	Celtis africana	Abundant	Simple	4.3
20190916LCAF01	Celtis africana	Abundant	Simple	4.4
20190916LCAF01	Celtis africana	Abundant	Simple	3.4
20190916LCAF01	Celtis africana	Abundant	Simple	3.5
20190918LNEO01	Neoboutonia macrocalyx	Abundant	Simple	4.3
20190918LNEO01	Neoboutonia macrocalyx	Abundant	Simple	4
20190918LNEO01	Neoboutonia macrocalyx	Abundant	Simple	3.5
20190918LNEO01	Neoboutonia macrocalyx	Abundant	Simple	3.8
20190918LNEO01	Neoboutonia macrocalyx	Abundant	Simple	4.1
20190918LNEO01	Neoboutonia macrocalyx	Abundant	Simple	2.5
20190918LNEO01	Neoboutonia macrocalyx	Abundant	Simple	3.9
20190918LNEO01	Neoboutonia macrocalyx	Abundant	Simple	4.5
20190918LNEO01	Neoboutonia macrocalyx	Abundant	Simple	4.6
20190918LNEO01	Neoboutonia macrocalyx	Abundant	Simple	4.3
20190918LNEO02	Neoboutonia macrocalyx	Abundant	Simple	4
20190918LNEO02	Neoboutonia macrocalyx	Abundant	Simple	3.7
20190918LNEO02	Neoboutonia macrocalyx	Abundant	Simple	3
20190918LNEO02	Neoboutonia macrocalyx	Abundant	Simple	3.3
20190918LNEO02	Neoboutonia macrocalyx	Abundant	Simple	3.6
20190918LNEO02	Neoboutonia macrocalyx	Abundant	Simple	3.5
20190918LNEO02	Neoboutonia macrocalyx	Abundant	Simple	3.4
20190918LNEO02	Neoboutonia macrocalyx	Abundant	Simple	3
20190918LNEO02	Neoboutonia macrocalyx	Abundant	Simple	3.4
20190918LNEO02	Neoboutonia macrocalyx	Abundant	Simple	4.4
20190919LCRP01	Carapa grandiflora	Abundant	Composed	7.3
20190919LCRP01	Carapa grandiflora	Abundant	Composed	7.5
20190919LCRP01	Carapa grandiflora	Abundant	Composed	7.6
20190919LCRP01	Carapa grandiflora	Abundant	Composed	6.9
20190919LCRP01	Carapa grandiflora	Abundant	Composed	6.2
20190919LCRP01	Carapa grandiflora	Abundant	Composed	5.3
20190919LCRP01	Carapa grandiflora	Abundant	Composed	5.1
20190919LCRP01	Carapa grandiflora	Abundant	Composed	4.6
20190919LCRP01	Carapa grandiflora	Abundant	Composed	3.1
20190919LCRP01	Carapa grandiflora	Abundant	Composed	5.1
20190919LCRP02	Carapa grandiflora	Abundant	Composed	5.5
20190919LCRP02	Carapa grandiflora	Abundant	Composed	6.8
20190919LCRP02	Carapa grandiflora	Abundant	Composed	6.6
20190919LCRP02	Carapa grandiflora	Abundant	Composed	6.2
20190919LCRP02	Carapa grandiflora	Abundant	Composed	8.5
20190919LCRP02	Carapa grandiflora	Abundant	Composed	8.2
20190919LCRP02	Carapa grandiflora	Abundant	Composed	7.8
20190919LCRP02	Carapa grandiflora	Abundant	Composed	6.2
20190919LCRP02	Carapa grandiflora	Abundant	Composed	5.9
20190919LCRP02	Carapa grandiflora	Abundant	Composed	4.9
20190925LNEO01	Neoboutonia macrocalyx	Abundant	Simple	2.6
20190925LNEO01	Neoboutonia macrocalyx	Abundant	Simple	2.5
20190925LNEO01	Neoboutonia macrocalyx	Abundant	Simple	2.4
20190925LNEO01	Neoboutonia macrocalyx	Abundant	Simple	2.4
20190925LNEO01	Neoboutonia macrocalyx	Abundant	Simple	2.5
20190925LNEO01	Neoboutonia macrocalyx	Abundant	Simple	2.6
20190925LNEO01	Neoboutonia macrocalyx	Abundant	Simple	2.6
20190925LNEO01	Neoboutonia macrocalyx	Abundant	Simple	2.1
20190925LNEO01	Neoboutonia macrocalyx	Abundant	Simple	4.5
20190925LNEO01	Neoboutonia macrocalyx	Abundant	Simple	2.7
20190927LEUA01	Euadenia eminens	Abundant	Composed	4.1
20190927LEUA01	Euadenia eminens	Abundant	Composed	3
20190927LEUA01	Euadenia eminens	Abundant	Composed	4.5
20190927LEUA01	Euadenia eminens	Abundant	Composed	3.1
20190927LEUA01	Euadenia eminens	Abundant	Composed	2.7
20190927LEUA01	Euadenia eminens	Abundant	Composed	3
20190927LEUA01	Euadenia eminens	Abundant	Composed	2.2
20190927LEUA01	Euadenia eminens	Abundant	Composed	2.2
20190927LEUA01	Euadenia eminens	Abundant	Composed	2.5
20190927LEUA01	Euadenia eminens	Abundant	Composed	3
20191004LCNP01	Tabernaemontana pachysiphon	Abundant	Simple	9.1
20191004LCNP01	Tabernaemontana pachysiphon	Abundant	Simple	8.4
20191004LCNP01	Tabernaemontana pachysiphon	Abundant	Simple	10.5
20191004LCNP01	Tabernaemontana pachysiphon	Abundant	Simple	8.9
20191004LCNP01	Tabernaemontana pachysiphon	Abundant	Simple	12
20191004LCNP01	Tabernaemontana pachysiphon	Abundant	Simple	15.9
20191004LCNP01	Tabernaemontana pachysiphon	Abundant	Simple	9.5
20191004LCNP01	Tabernaemontana pachysiphon	Abundant	Simple	8.9
20191004LCNP01	Tabernaemontana pachysiphon	Abundant	Simple	12.1
20191004LCNP01	Tabernaemontana pachysiphon	Abundant	Simple	10.9
20191011LALA01	Alangium chinense	Abundant	Simple	4.8
20191011LALA01	Alangium chinense	Abundant	Simple	4.6
20191011LALA01	Alangium chinense	Abundant	Simple	4.8
20191011LALA01	Alangium chinense	Abundant	Simple	4.3
20191011LALA01	Alangium chinense	Abundant	Simple	7
20191011LALA01	Alangium chinense	Abundant	Simple	5.8
20191011LALA01	Alangium chinense	Abundant	Simple	5.8
20191011LALA01	Alangium chinense	Abundant	Simple	6.1
20191011LALA01	Alangium chinense	Abundant	Simple	5
20191011LALA01	Alangium chinense	Abundant	Simple	3.9
20191011LALA02	Alangium chinense	Abundant	Simple	5.4
20191011LALA02	Alangium chinense	Abundant	Simple	6
20191011LALA02	Alangium chinense	Abundant	Simple	7
20191011LALA02	Alangium chinense	Abundant	Simple	8
20191011LALA02	Alangium chinense	Abundant	Simple	5.1
20191011LALA02	Alangium chinense	Abundant	Simple	5.1
20191011LALA02	Alangium chinense	Abundant	Simple	6.4
20191011LALA02	Alangium chinense	Abundant	Simple	6.7
20191011LALA02	Alangium chinense	Abundant	Simple	7.5
20191011LALA02	Alangium chinense	Abundant	Simple	8.1
20191014LCRP01	Carapa grandiflora	Abundant	Composed	7.9
20191014LCRP01	Carapa grandiflora	Abundant	Composed	7.3
20191014LCRP01	Carapa grandiflora	Abundant	Composed	7.2
20191014LCRP01	Carapa grandiflora	Abundant	Composed	7
20191014LCRP01	Carapa grandiflora	Abundant	Composed	6.1
20191014LCRP01	Carapa grandiflora	Abundant	Composed	5.6
20191014LCRP01	Carapa grandiflora	Abundant	Composed	5.7
20191014LCRP01	Carapa grandiflora	Abundant	Composed	5.9
20191014LCRP01	Carapa grandiflora	Abundant	Composed	5.1
20191014LCRP01	Carapa grandiflora	Abundant	Composed	6.2
20191014LCRP02	Carapa grandiflora	Abundant	Composed	6.8
20191014LCRP02	Carapa grandiflora	Abundant	Composed	7.5
20191014LCRP02	Carapa grandiflora	Abundant	Composed	7.2
20191014LCRP02	Carapa grandiflora	Abundant	Composed	5.6
20191014LCRP02	Carapa grandiflora	Abundant	Composed	5.5
20191014LCRP02	Carapa grandiflora	Abundant	Composed	6.0
20191014LCRP02	Carapa grandiflora	Abundant	Composed	4.9
20191018LEUA01	Euadenia eminens	Abundant	Composed	2.9
20191018LEUA01	Euadenia eminens	Abundant	Composed	3.8
20191018LEUA01	Euadenia eminens	Abundant	Composed	3.1
20191018LEUA01	Euadenia eminens	Abundant	Composed	3.3
20191018LEUA01	Euadenia eminens	Abundant	Composed	2.8
20191018LEUA01	Euadenia eminens	Abundant	Composed	2.8
20191018LEUA01	Euadenia eminens	Abundant	Composed	3.5
20191018LEUA01	Euadenia eminens	Abundant	Composed	2.5
20191018LEUA01	Euadenia eminens	Abundant	Composed	2.5
20191018LEUA01	Euadenia eminens	Abundant	Composed	3.5
20191021LNEO01	Neoboutonia macrocalyx	Abundant	Simple	1.9
20191021LNEO01	Neoboutonia macrocalyx	Abundant	Simple	1.9
20191021LNEO01	Neoboutonia macrocalyx	Abundant	Simple	2.1
20191021LNEO01	Neoboutonia macrocalyx	Abundant	Simple	2.5
20191021LNEO01	Neoboutonia macrocalyx	Abundant	Simple	1.6
20191021LNEO01	Neoboutonia macrocalyx	Abundant	Simple	2
20191021LNEO01	Neoboutonia macrocalyx	Abundant	Simple	2.1
20191021LNEO01	Neoboutonia macrocalyx	Abundant	Simple	3
20191021LNEO01	Neoboutonia macrocalyx	Abundant	Simple	2
20191021LNEO01	Neoboutonia macrocalyx	Abundant	Simple	2.4
20191021LCAF01	Celtis africana	Abundant	Simple	3.4
20191021LCAF01	Celtis africana	Abundant	Simple	3.5
20191021LCAF01	Celtis africana	Abundant	Simple	3.4
20191021LCAF01	Celtis africana	Abundant	Simple	3.6
20191021LCAF01	Celtis africana	Abundant	Simple	3.5
20191021LCAF01	Celtis africana	Abundant	Simple	3.3
20191021LCAF01	Celtis africana	Abundant	Simple	3.5
20191021LCAF01	Celtis africana	Abundant	Simple	4.3
20191021LCAF01	Celtis africana	Abundant	Simple	4.1
20191021LCAF01	Celtis africana	Abundant	Simple	4
20191023LNST01	Lepisanthes senegalensis	Nesting	Composed	7.2
20191023LNST02	Turraeanthus africana	Nesting	Composed	3.7
20191023LNST02	Turraeanthus africana	Nesting	Composed	2.1
20191023LNST02	Turraeanthus africana	Nesting	Composed	2.3
20191023LNST02	Turraeanthus africana	Nesting	Composed	2.3
20191023LNST02	Turraeanthus africana	Nesting	Composed	2.8
20191023LNST02	Turraeanthus africana	Nesting	Composed	2.7
20191023LNST02	Turraeanthus africana	Nesting	Composed	2.8
20191023LNST02	Turraeanthus africana	Nesting	Composed	2.7
20191023LNST02	Turraeanthus africana	Nesting	Composed	2.8
20191023LNST02	Turraeanthus africana	Nesting	Composed	3
20191025LCHR01	Chrysophyllum albidum	Abundant	Simple	2.8
20191025LCHR01	Chrysophyllum albidum	Abundant	Simple	2.8
20191025LCHR01	Chrysophyllum albidum	Abundant	Simple	2.8
20191025LCHR01	Chrysophyllum albidum	Abundant	Simple	2.9
20191025LCHR01	Chrysophyllum albidum	Abundant	Simple	2.8
20191025LCHR01	Chrysophyllum albidum	Abundant	Simple	2.8
20191025LCHR01	Chrysophyllum albidum	Abundant	Simple	2.8
20191025LCHR01	Chrysophyllum albidum	Abundant	Simple	2.7
20191025LCHR01	Chrysophyllum albidum	Abundant	Simple	2.8
20191025LCHR01	Chrysophyllum albidum	Abundant	Simple	3
20191025LCHR01	Chrysophyllum albidum	Abundant	Simple	2.2
20191025LCHR01	Chrysophyllum albidum	Abundant	Simple	3
20191025LCHR01	Chrysophyllum albidum	Abundant	Simple	2.8
20191025LCHR01	Chrysophyllum albidum	Abundant	Simple	2.7
20191025LCHR01	Chrysophyllum albidum	Abundant	Simple	2.8
20191025LCHR01	Chrysophyllum albidum	Abundant	Simple	2.8
20191025LCHR01	Chrysophyllum albidum	Abundant	Simple	2.9
20191025LCHR01	Chrysophyllum albidum	Abundant	Simple	2.6
20191025LCHR01	Chrysophyllum albidum	Abundant	Simple	3
20191025LCHR01	Chrysophyllum albidum	Abundant	Simple	2.7
20191025LCNP01	Tabernaemontana pachysiphon	Abundant	Simple	12.6
20191025LCNP01	Tabernaemontana pachysiphon	Abundant	Simple	26.4
20191025LCNP01	Tabernaemontana pachysiphon	Abundant	Simple	16.4
20191025LCNP01	Tabernaemontana pachysiphon	Abundant	Simple	20.3
20191025LCNP01	Tabernaemontana pachysiphon	Abundant	Simple	23.2
20191025LCNP01	Tabernaemontana pachysiphon	Abundant	Simple	19.1
20191025LCNP01	Tabernaemontana pachysiphon	Abundant	Simple	17.9
20191025LCNP01	Tabernaemontana pachysiphon	Abundant	Simple	17
20191025LCNP01	Tabernaemontana pachysiphon	Abundant	Simple	13.5
20191025LCNP01	Tabernaemontana pachysiphon	Abundant	Simple	10
20191028LALA01	Alangium chinense	Abundant	Simple	5.2
20191028LALA01	Alangium chinense	Abundant	Simple	5
20191028LALA01	Alangium chinense	Abundant	Simple	3.8
20191028LALA01	Alangium chinense	Abundant	Simple	3
20191028LALA01	Alangium chinense	Abundant	Simple	4.3
20191028LALA01	Alangium chinense	Abundant	Simple	3.4
20191028LALA01	Alangium chinense	Abundant	Simple	4.7
20191028LALA01	Alangium chinense	Abundant	Simple	4.8
20191028LALA01	Alangium chinense	Abundant	Simple	4.5
20191028LALA01	Alangium chinense	Abundant	Simple	3.1
20191028LALA02	Alangium chinense	Abundant	Simple	3.8
20191028LALA02	Alangium chinense	Abundant	Simple	4.4
20191028LALA02	Alangium chinense	Abundant	Simple	3
20191028LALA02	Alangium chinense	Abundant	Simple	2.8
20191028LALA02	Alangium chinense	Abundant	Simple	3.7
20191028LALA02	Alangium chinense	Abundant	Simple	4.6
20191028LALA02	Alangium chinense	Abundant	Simple	3.4
20191028LALA02	Alangium chinense	Abundant	Simple	4.5
20191028LALA02	Alangium chinense	Abundant	Simple	5.7
20191028LALA02	Alangium chinense	Abundant	Simple	4
20191030LUVA01	Uvariopsis congensis	Abundant	Simple	1.7
20191030LUVA01	Uvariopsis congensis	Abundant	Simple	1.7
20191030LUVA01	Uvariopsis congensis	Abundant	Simple	2.6
20191030LUVA01	Uvariopsis congensis	Abundant	Simple	2.1
20191030LUVA01	Uvariopsis congensis	Abundant	Simple	2
20191030LUVA01	Uvariopsis congensis	Abundant	Simple	2.5
20191030LUVA01	Uvariopsis congensis	Abundant	Simple	1.5
20191030LUVA01	Uvariopsis congensis	Abundant	Simple	2.1
20191030LUVA01	Uvariopsis congensis	Abundant	Simple	2.4
20191030LUVA01	Uvariopsis congensis	Abundant	Simple	3
20191030LUVA02	Uvariopsis congensis	Abundant	Simple	2.1
20191030LUVA02	Uvariopsis congensis	Abundant	Simple	2.4
20191030LUVA02	Uvariopsis congensis	Abundant	Simple	2
20191030LUVA02	Uvariopsis congensis	Abundant	Simple	2
20191030LUVA02	Uvariopsis congensis	Abundant	Simple	1.9
20191030LUVA02	Uvariopsis congensis	Abundant	Simple	1.7
20191030LUVA02	Uvariopsis congensis	Abundant	Simple	2
20191030LUVA02	Uvariopsis congensis	Abundant	Simple	1.8
20191030LUVA02	Uvariopsis congensis	Abundant	Simple	2.6
20191030LUVA02	Uvariopsis congensis	Abundant	Simple	2
20191101LUVA01	Uvariopsis congensis	Abundant	Simple	2.3
20191101LUVA01	Uvariopsis congensis	Abundant	Simple	1.9
20191101LUVA01	Uvariopsis congensis	Abundant	Simple	2.5
20191101LUVA01	Uvariopsis congensis	Abundant	Simple	2.8
20191101LUVA01	Uvariopsis congensis	Abundant	Simple	2.4
20191101LUVA01	Uvariopsis congensis	Abundant	Simple	2.5
20191101LUVA01	Uvariopsis congensis	Abundant	Simple	4.5
20191101LUVA01	Uvariopsis congensis	Abundant	Simple	3.9
20191101LUVA01	Uvariopsis congensis	Abundant	Simple	3.4
20191101LUVA01	Uvariopsis congensis	Abundant	Simple	3.6
20191108LBOS01	Trilepisium madagascariense	Abundant	Simple	2.6
20191108LBOS01	Trilepisium madagascariense	Abundant	Simple	2.8
20191108LBOS01	Trilepisium madagascariense	Abundant	Simple	2.7
20191108LBOS01	Trilepisium madagascariense	Abundant	Simple	3.5
20191108LBOS01	Trilepisium madagascariense	Abundant	Simple	2.8
20191108LBOS01	Trilepisium madagascariense	Abundant	Simple	3.6
20191108LBOS01	Trilepisium madagascariense	Abundant	Simple	2.8
20191108LBOS01	Trilepisium madagascariense	Abundant	Simple	3.5
20191108LBOS01	Trilepisium madagascariense	Abundant	Simple	2.8
20191108LBOS01	Trilepisium madagascariense	Abundant	Simple	2.6
20191111LUVA01	Uvariopsis congensis	Abundant	Simple	1.9
20191111LUVA01	Uvariopsis congensis	Abundant	Simple	1.5
20191111LUVA01	Uvariopsis congensis	Abundant	Simple	1.5
20191111LUVA01	Uvariopsis congensis	Abundant	Simple	2.2
20191111LUVA01	Uvariopsis congensis	Abundant	Simple	2
20191111LUVA01	Uvariopsis congensis	Abundant	Simple	1.8
20191111LUVA01	Uvariopsis congensis	Abundant	Simple	2.1
20191111LUVA01	Uvariopsis congensis	Abundant	Simple	1.5
20191111LUVA01	Uvariopsis congensis	Abundant	Simple	2
20191111LUVA01	Uvariopsis congensis	Abundant	Simple	1.9
20191111LCHR01	Chrysophyllum albidum	Abundant	Simple	3.6
20191111LCHR01	Chrysophyllum albidum	Abundant	Simple	3.1
20191111LCHR01	Chrysophyllum albidum	Abundant	Simple	2.2
20191111LCHR01	Chrysophyllum albidum	Abundant	Simple	2.3
20191111LCHR01	Chrysophyllum albidum	Abundant	Simple	2.2
20191111LCHR01	Chrysophyllum albidum	Abundant	Simple	3
20191111LCHR01	Chrysophyllum albidum	Abundant	Simple	2.8
20191111LCHR01	Chrysophyllum albidum	Abundant	Simple	3
20191111LCHR01	Chrysophyllum albidum	Abundant	Simple	2.7
20191111LCHR01	Chrysophyllum albidum	Abundant	Simple	2.8
20191111LCHR01	Chrysophyllum albidum	Abundant	Simple	2.9
20191111LCHR01	Chrysophyllum albidum	Abundant	Simple	2.5
20191111LCHR01	Chrysophyllum albidum	Abundant	Simple	3.6
20191111LCHR01	Chrysophyllum albidum	Abundant	Simple	3.3
20191111LCHR01	Chrysophyllum albidum	Abundant	Simple	2.3
20191111LCHR01	Chrysophyllum albidum	Abundant	Simple	3.3
20191111LCHR01	Chrysophyllum albidum	Abundant	Simple	2.6
20191111LCHR01	Chrysophyllum albidum	Abundant	Simple	2.8
20191111LCHR01	Chrysophyllum albidum	Abundant	Simple	3.4
20191111LCHR01	Chrysophyllum albidum	Abundant	Simple	1.8
20191111LCHR01	Chrysophyllum albidum	Abundant	Simple	1.8
20191111LCHR01	Chrysophyllum albidum	Abundant	Simple	1.5
20191111LCHR01	Chrysophyllum albidum	Abundant	Simple	3.5
20191111LCHR01	Chrysophyllum albidum	Abundant	Simple	3.2
20191111LCHR01	Chrysophyllum albidum	Abundant	Simple	2.6
20191111LCHR01	Chrysophyllum albidum	Abundant	Simple	2.3
20191111LCHR01	Chrysophyllum albidum	Abundant	Simple	2.3
20191111LCHR01	Chrysophyllum albidum	Abundant	Simple	2.8
20191111LCHR01	Chrysophyllum albidum	Abundant	Simple	3.3
20191111LCHR01	Chrysophyllum albidum	Abundant	Simple	2.1
20191112LUVA02	Uvariopsis congensis	Abundant	Simple	1.7
20191112LUVA02	Uvariopsis congensis	Abundant	Simple	2.2
20191112LUVA02	Uvariopsis congensis	Abundant	Simple	2.4
20191112LUVA02	Uvariopsis congensis	Abundant	Simple	2.5
20191112LUVA02	Uvariopsis congensis	Abundant	Simple	2.4
20191112LUVA02	Uvariopsis congensis	Abundant	Simple	2.6
20191112LUVA02	Uvariopsis congensis	Abundant	Simple	2.6
20191112LUVA02	Uvariopsis congensis	Abundant	Simple	1.7
20191112LUVA02	Uvariopsis congensis	Abundant	Simple	2.6
20191112LUVA02	Uvariopsis congensis	Abundant	Simple	2.1
20191113LNEW01	Newtonia buchananii	Abundant	Composed	0.1
20191113LNEW01	Newtonia buchananii	Abundant	Composed	0.1
20191113LNEW01	Newtonia buchananii	Abundant	Composed	0.1
20191113LNEW01	Newtonia buchananii	Abundant	Composed	0.1
20191113LNEW01	Newtonia buchananii	Abundant	Composed	0.1
20191113LNEW01	Newtonia buchananii	Abundant	Composed	0.1
20191113LNEW01	Newtonia buchananii	Abundant	Composed	0.1
20191113LNEW01	Newtonia buchananii	Abundant	Composed	0.1
20191113LNEW01	Newtonia buchananii	Abundant	Composed	0.1
20191113LNEW01	Newtonia buchananii	Abundant	Composed	0.1
20191113LNEW01	Newtonia buchananii	Abundant	Composed	0.1
20191113LNEW01	Newtonia buchananii	Abundant	Composed	0.1
20191113LNEW01	Newtonia buchananii	Abundant	Composed	0.1
20191113LNEW01	Newtonia buchananii	Abundant	Composed	0.1
20191113LNEW01	Newtonia buchananii	Abundant	Composed	0.1
20191113LNEW01	Newtonia buchananii	Abundant	Composed	0.1
20191113LNEW01	Newtonia buchananii	Abundant	Composed	0.1
20191113LNEW01	Newtonia buchananii	Abundant	Composed	0.1
20191113LNEW01	Newtonia buchananii	Abundant	Composed	0.1
20191113LNEW01	Newtonia buchananii	Abundant	Composed	0.1
20191115LCRP01	Carapa grandiflora	Abundant	Composed	8.3
20191115LCRP01	Carapa grandiflora	Abundant	Composed	7.7
20191115LCRP01	Carapa grandiflora	Abundant	Composed	8.0
20191115LCRP01	Carapa grandiflora	Abundant	Composed	7.6
20191118LNEW01	Newtonia buchananii	Abundant	Composed	0.1
20191118LNEW01	Newtonia buchananii	Abundant	Composed	0.1
20191118LNEW01	Newtonia buchananii	Abundant	Composed	0.1
20191118LNEW01	Newtonia buchananii	Abundant	Composed	0.1
20191118LNEW01	Newtonia buchananii	Abundant	Composed	0.1
20191118LNEW01	Newtonia buchananii	Abundant	Composed	0.1
20191118LNEW01	Newtonia buchananii	Abundant	Composed	0.1
20191118LNEW01	Newtonia buchananii	Abundant	Composed	0.1
20191118LNEW01	Newtonia buchananii	Abundant	Composed	0.1
20191118LNEW01	Newtonia buchananii	Abundant	Composed	0.1
20191118LNEW01	Newtonia buchananii	Abundant	Composed	0.1
20191118LNEW01	Newtonia buchananii	Abundant	Composed	0.1
20191118LNEW01	Newtonia buchananii	Abundant	Composed	0.1
20191118LNEW01	Newtonia buchananii	Abundant	Composed	0.1
20191118LNEW01	Newtonia buchananii	Abundant	Composed	0.1
20191118LNEW01	Newtonia buchananii	Abundant	Composed	0.1
20191118LNEW01	Newtonia buchananii	Abundant	Composed	0.1
20191118LNEW01	Newtonia buchananii	Abundant	Composed	0.1
20191118LNEW01	Newtonia buchananii	Abundant	Composed	0.1
20191118LNEW01	Newtonia buchananii	Abundant	Composed	0.1
20191119LBOS01	Trilepisium madagascariense	Abundant	Simple	3
20191119LBOS01	Trilepisium madagascariense	Abundant	Simple	2.5
20191119LBOS01	Trilepisium madagascariense	Abundant	Simple	2.7
20191119LBOS01	Trilepisium madagascariense	Abundant	Simple	2.7
20191119LBOS01	Trilepisium madagascariense	Abundant	Simple	2.1
20191119LBOS01	Trilepisium madagascariense	Abundant	Simple	2.8
20191119LBOS01	Trilepisium madagascariense	Abundant	Simple	3.1
20191119LBOS01	Trilepisium madagascariense	Abundant	Simple	2.6
20191119LBOS01	Trilepisium madagascariense	Abundant	Simple	2.8
20191119LBOS01	Trilepisium madagascariense	Abundant	Simple	2.6
20191119LBOS02	Trilepisium madagascariense	Abundant	Simple	3.5
20191119LBOS02	Trilepisium madagascariense	Abundant	Simple	4
20191119LBOS02	Trilepisium madagascariense	Abundant	Simple	3.5
20191119LBOS02	Trilepisium madagascariense	Abundant	Simple	3.4
20191119LBOS02	Trilepisium madagascariense	Abundant	Simple	5.5
20191119LBOS02	Trilepisium madagascariense	Abundant	Simple	5.4
20191119LBOS02	Trilepisium madagascariense	Abundant	Simple	6
20191119LBOS02	Trilepisium madagascariense	Abundant	Simple	4.3
20191119LBOS02	Trilepisium madagascariense	Abundant	Simple	2.8
20191119LBOS02	Trilepisium madagascariense	Abundant	Simple	2.3
20191119LALA01	Alangium chinense	Abundant	Simple	3
20191119LALA01	Alangium chinense	Abundant	Simple	6.5
20191119LALA01	Alangium chinense	Abundant	Simple	4.4
20191119LALA01	Alangium chinense	Abundant	Simple	4.2
20191119LALA01	Alangium chinense	Abundant	Simple	4.7
20191119LALA01	Alangium chinense	Abundant	Simple	5.2
20191119LALA01	Alangium chinense	Abundant	Simple	4
20191119LALA01	Alangium chinense	Abundant	Simple	3
20191119LALA01	Alangium chinense	Abundant	Simple	6.2
20191119LALA01	Alangium chinense	Abundant	Simple	3.8
20191120LCAF01	Celtis africana	Abundant	Simple	2.3
20191120LCAF01	Celtis africana	Abundant	Simple	2.8
20191120LCAF01	Celtis africana	Abundant	Simple	3.8
20191120LCAF01	Celtis africana	Abundant	Simple	1.8
20191120LCAF01	Celtis africana	Abundant	Simple	2.3
20191120LCAF01	Celtis africana	Abundant	Simple	2
20191120LCAF01	Celtis africana	Abundant	Simple	2.6
20191120LCAF01	Celtis africana	Abundant	Simple	2
20191120LCAF01	Celtis africana	Abundant	Simple	3
20191120LCAF01	Celtis africana	Abundant	Simple	2.1
20191120LCAF02	Celtis africana	Abundant	Simple	2
20191120LCAF02	Celtis africana	Abundant	Simple	2.2
20191120LCAF02	Celtis africana	Abundant	Simple	3.5
20191120LCAF02	Celtis africana	Abundant	Simple	4.7
20191120LCAF02	Celtis africana	Abundant	Simple	2.8
20191120LCAF02	Celtis africana	Abundant	Simple	4.4
20191120LCAF02	Celtis africana	Abundant	Simple	2
20191120LCAF02	Celtis africana	Abundant	Simple	2.8
20191120LCAF02	Celtis africana	Abundant	Simple	3
20191120LCAF02	Celtis africana	Abundant	Simple	1.9
20191126LNEW01	Newtonia buchananii	Abundant	Composed	0.1
20191126LNEW01	Newtonia buchananii	Abundant	Composed	0.1
20191126LNEW01	Newtonia buchananii	Abundant	Composed	0.1
20191126LNEW01	Newtonia buchananii	Abundant	Composed	0.1
20191126LNEW01	Newtonia buchananii	Abundant	Composed	0.1
20191126LNEW01	Newtonia buchananii	Abundant	Composed	0.1
20191126LNEW01	Newtonia buchananii	Abundant	Composed	0.1
20191126LNEW01	Newtonia buchananii	Abundant	Composed	0.1
20191126LNEW01	Newtonia buchananii	Abundant	Composed	0.1
20191126LBOS01	Trilepisium madagascariense	Abundant	Simple	1.8
20191126LBOS01	Trilepisium madagascariense	Abundant	Simple	2.1
20191126LBOS01	Trilepisium madagascariense	Abundant	Simple	2.5
20191126LBOS01	Trilepisium madagascariense	Abundant	Simple	2.4
20191126LBOS01	Trilepisium madagascariense	Abundant	Simple	1.8
20191126LBOS01	Trilepisium madagascariense	Abundant	Simple	2.3
20191126LBOS01	Trilepisium madagascariense	Abundant	Simple	3
20191126LBOS01	Trilepisium madagascariense	Abundant	Simple	2.1
20191126LBOS01	Trilepisium madagascariense	Abundant	Simple	2.2
20191126LBOS01	Trilepisium madagascariense	Abundant	Simple	2.4
20191126LBOS01	Trilepisium madagascariense	Abundant	Simple	2.6
20191126LBOS01	Trilepisium madagascariense	Abundant	Simple	1.8
20191126LBOS01	Trilepisium madagascariense	Abundant	Simple	1.5
20191126LBOS01	Trilepisium madagascariense	Abundant	Simple	3.2
20191126LBOS01	Trilepisium madagascariense	Abundant	Simple	2.5
20191126LBOS01	Trilepisium madagascariense	Abundant	Simple	5.5
20191126LBOS01	Trilepisium madagascariense	Abundant	Simple	1.8
20191126LBOS01	Trilepisium madagascariense	Abundant	Simple	2.4
20191126LBOS01	Trilepisium madagascariense	Abundant	Simple	2.2
20191126LBOS01	Trilepisium madagascariense	Abundant	Simple	1.9
20211029LLNC01	Noronhia africana	Nesting	Simple	1.6
20211029LLNC01	Noronhia africana	Nesting	Simple	3
20211029LLNC01	Noronhia africana	Nesting	Simple	2
20211029LLNC01	Noronhia africana	Nesting	Simple	2
20211029LLNC01	Noronhia africana	Nesting	Simple	2
20211029LLNC01	Noronhia africana	Nesting	Simple	3.5
20211029LLNC01	Noronhia africana	Nesting	Simple	2.8
20211029LLNC01	Noronhia africana	Nesting	Simple	3
20211029LLNC01	Noronhia africana	Nesting	Simple	3.3
20211029LLNC01	Noronhia africana	Nesting	Simple	1.6
20211029LLNC02	Noronhia africana	Nesting	Simple	2.3
20211029LLNC02	Noronhia africana	Nesting	Simple	2.5
20211029LLNC02	Noronhia africana	Nesting	Simple	2.9
20211029LLNC02	Noronhia africana	Nesting	Simple	2.5
20211029LLNC02	Noronhia africana	Nesting	Simple	2.5
20211029LLNC02	Noronhia africana	Nesting	Simple	2.6
20211029LLNC02	Noronhia africana	Nesting	Simple	1.1
20211029LLNC02	Noronhia africana	Nesting	Simple	2.7
20211029LLNC02	Noronhia africana	Nesting	Simple	3
20211029LLNC02	Noronhia africana	Nesting	Simple	2.1
20211103LCDU01	Celtis gomphophylla	Nesting	Simple	1.5
20211103LCDU01	Celtis gomphophylla	Nesting	Simple	1.6
20211103LCDU01	Celtis gomphophylla	Nesting	Simple	2.3
20211103LCDU01	Celtis gomphophylla	Nesting	Simple	1.7
20211103LCDU01	Celtis gomphophylla	Nesting	Simple	2.2
20211103LCDU01	Celtis gomphophylla	Nesting	Simple	2.7
20211103LCDU01	Celtis gomphophylla	Nesting	Simple	1.8
20211103LCDU01	Celtis gomphophylla	Nesting	Simple	2.2
20211103LCDU01	Celtis gomphophylla	Nesting	Simple	2
20211103LCDU01	Celtis gomphophylla	Nesting	Simple	1.9
20211103LCDU02	Celtis gomphophylla	Nesting	Simple	1.9
20211103LCDU02	Celtis gomphophylla	Nesting	Simple	1.7
20211103LCDU02	Celtis gomphophylla	Nesting	Simple	2.1
20211103LCDU02	Celtis gomphophylla	Nesting	Simple	1.6
20211103LCDU02	Celtis gomphophylla	Nesting	Simple	2
20211103LCDU02	Celtis gomphophylla	Nesting	Simple	2
20211103LCDU02	Celtis gomphophylla	Nesting	Simple	1.9
20211103LCDU02	Celtis gomphophylla	Nesting	Simple	1.6
20211103LCDU02	Celtis gomphophylla	Nesting	Simple	1.6
20211103LCDU02	Celtis gomphophylla	Nesting	Simple	2.2
20211104LOLW01	Olea welwitschii	Nesting	Simple	2
20211104LOLW01	Olea welwitschii	Nesting	Simple	2.2
20211104LOLW01	Olea welwitschii	Nesting	Simple	2.9
20211104LOLW01	Olea welwitschii	Nesting	Simple	2.5
20211104LOLW01	Olea welwitschii	Nesting	Simple	2.3
20211104LOLW01	Olea welwitschii	Nesting	Simple	2
20211104LOLW01	Olea welwitschii	Nesting	Simple	1.8
20211104LOLW01	Olea welwitschii	Nesting	Simple	2.4
20211104LOLW01	Olea welwitschii	Nesting	Simple	1.8
20211104LOLW01	Olea welwitschii	Nesting	Simple	1.7
20211104LOLW02	Olea welwitschii	Nesting	Simple	1.8
20211104LOLW02	Olea welwitschii	Nesting	Simple	1.9
20211104LOLW02	Olea welwitschii	Nesting	Simple	2.5
20211104LOLW02	Olea welwitschii	Nesting	Simple	2.8
20211104LOLW02	Olea welwitschii	Nesting	Simple	2.8
20211104LOLW02	Olea welwitschii	Nesting	Simple	2.9
20211104LOLW02	Olea welwitschii	Nesting	Simple	2
20211104LOLW02	Olea welwitschii	Nesting	Simple	2.5
20211104LOLW02	Olea welwitschii	Nesting	Simple	3.1
20211104LOLW02	Olea welwitschii	Nesting	Simple	2.8
20211104LCTN01	Croton megalocarpus	Nesting	Simple	0.8
20211104LCTN01	Croton megalocarpus	Nesting	Simple	1
20211104LCTN01	Croton megalocarpus	Nesting	Simple	2.5
20211104LCTN01	Croton megalocarpus	Nesting	Simple	1.5
20211104LCTN01	Croton megalocarpus	Nesting	Simple	1.8
20211104LCTN01	Croton megalocarpus	Nesting	Simple	0.7
20211104LCTN01	Croton megalocarpus	Nesting	Simple	0.5
20211104LCTN01	Croton megalocarpus	Nesting	Simple	1.8
20211104LCTN01	Croton megalocarpus	Nesting	Simple	1.5
20211104LCTN01	Croton megalocarpus	Nesting	Simple	2
20211112LTUA01	Turraeanthus africana	Nesting	Composed	1.4
20211112LTUA01	Turraeanthus africana	Nesting	Composed	3.2
20211112LTUA01	Turraeanthus africana	Nesting	Composed	1.7
20211112LTUA01	Turraeanthus africana	Nesting	Composed	1.7
20211112LTUA01	Turraeanthus africana	Nesting	Composed	1.9
20211112LTUA01	Turraeanthus africana	Nesting	Composed	1.9
20211112LTUA01	Turraeanthus africana	Nesting	Composed	2.0
20211112LTUA01	Turraeanthus africana	Nesting	Composed	1.8
20211112LTUA01	Turraeanthus africana	Nesting	Composed	2.5
20211112LTUA01	Turraeanthus africana	Nesting	Composed	1.9
20211112LTUA02	Turraeanthus africana	Nesting	Composed	1.3
20211112LTUA02	Turraeanthus africana	Nesting	Composed	2.8
20211112LTUA02	Turraeanthus africana	Nesting	Composed	1.5
20211112LTUA02	Turraeanthus africana	Nesting	Composed	2.9
20211112LTUA02	Turraeanthus africana	Nesting	Composed	2.2
20211112LTUA02	Turraeanthus africana	Nesting	Composed	2.8
20211112LTUA02	Turraeanthus africana	Nesting	Composed	2.7
20211112LTUA02	Turraeanthus africana	Nesting	Composed	2.6
20211112LTUA02	Turraeanthus africana	Nesting	Composed	2.5
20211112LTUA02	Turraeanthus africana	Nesting	Composed	2.7
20211112LAPH01	Lepisanthes senegalensis	Nesting	Composed	0.6
20211112LAPH01	Lepisanthes senegalensis	Nesting	Composed	3.1
20211112LAPH01	Lepisanthes senegalensis	Nesting	Composed	0.7
20211112LAPH01	Lepisanthes senegalensis	Nesting	Composed	2.7
20211119LDYO01	Diospyros abyssinica	Nesting	Simple	1.5
20211119LDYO01	Diospyros abyssinica	Nesting	Simple	1.5
20211119LDYO01	Diospyros abyssinica	Nesting	Simple	1.5
20211119LDYO01	Diospyros abyssinica	Nesting	Simple	1.5
20211119LDYO01	Diospyros abyssinica	Nesting	Simple	1.5
20211119LDYO01	Diospyros abyssinica	Nesting	Simple	1.5
20211119LDYO01	Diospyros abyssinica	Nesting	Simple	1.5
20211119LDYO01	Diospyros abyssinica	Nesting	Simple	1.5
20211119LDYO01	Diospyros abyssinica	Nesting	Simple	1.5
20211119LDYO01	Diospyros abyssinica	Nesting	Simple	1.5
20211119LCDU01	Celtis gomphophylla	Nesting	Simple	2.1
20211119LCDU01	Celtis gomphophylla	Nesting	Simple	2.4
20211119LCDU01	Celtis gomphophylla	Nesting	Simple	2.1
20211119LCDU01	Celtis gomphophylla	Nesting	Simple	2.7
20211119LCDU01	Celtis gomphophylla	Nesting	Simple	2.2
20211119LCDU01	Celtis gomphophylla	Nesting	Simple	2.8
20211119LCDU01	Celtis gomphophylla	Nesting	Simple	1.8
20211119LCDU01	Celtis gomphophylla	Nesting	Simple	1.5
20211119LCDU01	Celtis gomphophylla	Nesting	Simple	1.7
20211119LCDU01	Celtis gomphophylla	Nesting	Simple	2
20211119LTUA01	Turraeanthus africana	Nesting	Composed	2.2
20211119LTUA01	Turraeanthus africana	Nesting	Composed	1.3
20211119LTUA01	Turraeanthus africana	Nesting	Composed	2.3
20211119LTUA01	Turraeanthus africana	Nesting	Composed	1.8
20211119LTUA01	Turraeanthus africana	Nesting	Composed	2.0
20211119LTUA01	Turraeanthus africana	Nesting	Composed	2.4
20211119LTUA01	Turraeanthus africana	Nesting	Composed	1.7
20211119LTUA01	Turraeanthus africana	Nesting	Composed	2.8
20211119LTUA01	Turraeanthus africana	Nesting	Composed	1.8
20211119LTUA01	Turraeanthus africana	Nesting	Composed	2.8
20211122LLNC01	Noronhia africana	Nesting	Simple	3.5
20211122LLNC01	Noronhia africana	Nesting	Simple	3
20211122LLNC01	Noronhia africana	Nesting	Simple	2.8
20211122LLNC01	Noronhia africana	Nesting	Simple	2.7
20211122LLNC01	Noronhia africana	Nesting	Simple	4
20211122LLNC01	Noronhia africana	Nesting	Simple	3.8
20211122LLNC01	Noronhia africana	Nesting	Simple	3.7
20211122LLNC01	Noronhia africana	Nesting	Simple	3
20211122LLNC01	Noronhia africana	Nesting	Simple	3.1
20211122LLNC01	Noronhia africana	Nesting	Simple	3.7
20211123LNST01	Noronhia africana	Nesting	Simple	3
20211123LNST01	Noronhia africana	Nesting	Simple	4
20211123LNST01	Noronhia africana	Nesting	Simple	3.5
20211123LNST01	Noronhia africana	Nesting	Simple	6
20211123LNST01	Noronhia africana	Nesting	Simple	3.6
20211123LNST01	Noronhia africana	Nesting	Simple	2.4
20211123LNST01	Noronhia africana	Nesting	Simple	4.2
20211123LNST01	Noronhia africana	Nesting	Simple	4.5
20211123LNST01	Noronhia africana	Nesting	Simple	5
20211123LNST01	Noronhia africana	Nesting	Simple	2.6
20211123LNST01	Noronhia africana	Nesting	Simple	4
20211124LEUC01	Eucalyptus grandis	Nesting	Simple	1.6
20211124LEUC01	Eucalyptus grandis	Nesting	Simple	1.6
20211124LEUC01	Eucalyptus grandis	Nesting	Simple	1.3
20211124LEUC01	Eucalyptus grandis	Nesting	Simple	1.3
20211124LEUC01	Eucalyptus grandis	Nesting	Simple	1.2
20211124LEUC01	Eucalyptus grandis	Nesting	Simple	1.9
20211124LEUC01	Eucalyptus grandis	Nesting	Simple	1.2
20211124LEUC01	Eucalyptus grandis	Nesting	Simple	1.5
20211124LEUC01	Eucalyptus grandis	Nesting	Simple	1.5
20211124LEUC01	Eucalyptus grandis	Nesting	Simple	1
20211124LEUC02	Eucalyptus grandis	Nesting	Simple	2.1
20211124LEUC02	Eucalyptus grandis	Nesting	Simple	3.1
20211124LEUC02	Eucalyptus grandis	Nesting	Simple	1.6
20211124LEUC02	Eucalyptus grandis	Nesting	Simple	2.1
20211124LEUC02	Eucalyptus grandis	Nesting	Simple	2.2
20211124LEUC02	Eucalyptus grandis	Nesting	Simple	2.5
20211124LEUC02	Eucalyptus grandis	Nesting	Simple	2.2
20211124LEUC02	Eucalyptus grandis	Nesting	Simple	2.1
20211124LEUC02	Eucalyptus grandis	Nesting	Simple	2.1
20211124LEUC02	Eucalyptus grandis	Nesting	Simple	2.2
20211124LEUC03	Eucalyptus grandis	Nesting	Simple	1.9
20211124LEUC03	Eucalyptus grandis	Nesting	Simple	1.9
20211124LEUC03	Eucalyptus grandis	Nesting	Simple	1.4
20211124LEUC03	Eucalyptus grandis	Nesting	Simple	1.7
20211124LEUC03	Eucalyptus grandis	Nesting	Simple	2
20211124LEUC03	Eucalyptus grandis	Nesting	Simple	1.5
20211124LEUC03	Eucalyptus grandis	Nesting	Simple	1.3
20211124LEUC03	Eucalyptus grandis	Nesting	Simple	1.7
20211124LEUC03	Eucalyptus grandis	Nesting	Simple	1.3
20211124LEUC03	Eucalyptus grandis	Nesting	Simple	2.2
20211125LOLW01	Olea welwitschii	Nesting	Simple	4.5
20211125LOLW01	Olea welwitschii	Nesting	Simple	3.1
20211125LOLW01	Olea welwitschii	Nesting	Simple	4.2
20211125LOLW01	Olea welwitschii	Nesting	Simple	3.2
20211125LOLW01	Olea welwitschii	Nesting	Simple	4.5
20211125LOLW01	Olea welwitschii	Nesting	Simple	4
20211125LOLW01	Olea welwitschii	Nesting	Simple	4.2
20211125LOLW01	Olea welwitschii	Nesting	Simple	4.2
20211125LOLW01	Olea welwitschii	Nesting	Simple	4
20211125LOLW01	Olea welwitschii	Nesting	Simple	5.8
20211125LCTN01	Croton megalocarpus	Nesting	Simple	0.2
20211125LCTN01	Croton megalocarpus	Nesting	Simple	0.8
20211125LCTN01	Croton megalocarpus	Nesting	Simple	0.3
20211125LCTN01	Croton megalocarpus	Nesting	Simple	0.7
20211125LCTN01	Croton megalocarpus	Nesting	Simple	0.6
20211125LCTN01	Croton megalocarpus	Nesting	Simple	0.7
20211125LCTN01	Croton megalocarpus	Nesting	Simple	2
20211125LCTN01	Croton megalocarpus	Nesting	Simple	1.2
20211125LCTN01	Croton megalocarpus	Nesting	Simple	1.5
20211125LCTN01	Croton megalocarpus	Nesting	Simple	1.1
20211126LSTR01	Strombosia scheffleri	Nesting	Simple	3.5
20211126LSTR01	Strombosia scheffleri	Nesting	Simple	4.1
20211126LSTR01	Strombosia scheffleri	Nesting	Simple	5
20211126LSTR01	Strombosia scheffleri	Nesting	Simple	3
20211126LSTR01	Strombosia scheffleri	Nesting	Simple	5
20211126LSTR01	Strombosia scheffleri	Nesting	Simple	4
20211126LSTR01	Strombosia scheffleri	Nesting	Simple	2.5
20211126LSTR01	Strombosia scheffleri	Nesting	Simple	5.1
20211126LSTR01	Strombosia scheffleri	Nesting	Simple	2.5
20211126LSTR01	Strombosia scheffleri	Nesting	Simple	4.2
20211126LSTR02	Strombosia scheffleri	Nesting	Simple	2.1
20211126LSTR02	Strombosia scheffleri	Nesting	Simple	4.8
20211126LSTR02	Strombosia scheffleri	Nesting	Simple	2.9
20211126LSTR02	Strombosia scheffleri	Nesting	Simple	5
20211126LSTR02	Strombosia scheffleri	Nesting	Simple	5.5
20211126LSTR02	Strombosia scheffleri	Nesting	Simple	8.5
20211126LSTR02	Strombosia scheffleri	Nesting	Simple	3.3
20211126LSTR02	Strombosia scheffleri	Nesting	Simple	4
20211126LSTR02	Strombosia scheffleri	Nesting	Simple	2.5
20211126LSTR02	Strombosia scheffleri	Nesting	Simple	3
20211126LSTR03	Strombosia scheffleri	Nesting	Simple	4
20211126LSTR03	Strombosia scheffleri	Nesting	Simple	6.2
20211126LSTR03	Strombosia scheffleri	Nesting	Simple	5
20211126LSTR03	Strombosia scheffleri	Nesting	Simple	4.6
20211126LSTR03	Strombosia scheffleri	Nesting	Simple	3.5
20211126LSTR03	Strombosia scheffleri	Nesting	Simple	6.5
20211126LSTR03	Strombosia scheffleri	Nesting	Simple	2.6
20211126LSTR03	Strombosia scheffleri	Nesting	Simple	2.7
20211126LSTR03	Strombosia scheffleri	Nesting	Simple	4.8
20211126LSTR03	Strombosia scheffleri	Nesting	Simple	3.6
20211126LTUA01	Turraeanthus africana	Nesting	Composed	0.5
20211126LTUA01	Turraeanthus africana	Nesting	Composed	4.8
20211126LTUA01	Turraeanthus africana	Nesting	Composed	0.9
20211126LTUA01	Turraeanthus africana	Nesting	Composed	2.8
20211126LTUA01	Turraeanthus africana	Nesting	Composed	1.6
20211126LTUA01	Turraeanthus africana	Nesting	Composed	4.4
20211126LTUA01	Turraeanthus africana	Nesting	Composed	0.8
20211126LTUA01	Turraeanthus africana	Nesting	Composed	4.5
20211126LTUA01	Turraeanthus africana	Nesting	Composed	4.6
20211126LTUA01	Turraeanthus africana	Nesting	Composed	0.7
20211129LTEC01	Vepris nobilis	Nesting	Composed	4
20211129LTEC01	Vepris nobilis	Nesting	Composed	4.4
20211129LTEC01	Vepris nobilis	Nesting	Composed	2.1
20211129LTEC01	Vepris nobilis	Nesting	Composed	3
20211129LTEC01	Vepris nobilis	Nesting	Composed	2.5
20211129LTEC01	Vepris nobilis	Nesting	Composed	2.6
20211129LTEC01	Vepris nobilis	Nesting	Composed	4.2
20211129LTEC01	Vepris nobilis	Nesting	Composed	2.5
20211129LTEC01	Vepris nobilis	Nesting	Composed	3
20211129LTEC01	Vepris nobilis	Nesting	Composed	3.5
20211129LTEC02	Vepris nobilis	Nesting	Composed	2.5
20211129LTEC02	Vepris nobilis	Nesting	Composed	2.7
20211129LTEC02	Vepris nobilis	Nesting	Composed	2.8
20211129LTEC02	Vepris nobilis	Nesting	Composed	2.1
20211129LTEC02	Vepris nobilis	Nesting	Composed	2.3
20211129LTEC02	Vepris nobilis	Nesting	Composed	2.6
20211129LTEC02	Vepris nobilis	Nesting	Composed	2.6
20211129LTEC02	Vepris nobilis	Nesting	Composed	3.3
20211129LTEC02	Vepris nobilis	Nesting	Composed	3.5
20211129LTEC02	Vepris nobilis	Nesting	Composed	1
20211129LTEC03	Vepris nobilis	Nesting	Composed	4.5
20211129LTEC03	Vepris nobilis	Nesting	Composed	3.3
20211129LTEC03	Vepris nobilis	Nesting	Composed	4
20211129LTEC03	Vepris nobilis	Nesting	Composed	3.9
20211129LTEC03	Vepris nobilis	Nesting	Composed	2.5
20211129LTEC03	Vepris nobilis	Nesting	Composed	5
20211129LTEC03	Vepris nobilis	Nesting	Composed	4.8
20211129LTEC03	Vepris nobilis	Nesting	Composed	4.8
20211129LTEC03	Vepris nobilis	Nesting	Composed	2.5
20211129LTEC03	Vepris nobilis	Nesting	Composed	3
20211129LCDU01	Celtis gomphophylla	Nesting	Simple	2
20211129LCDU01	Celtis gomphophylla	Nesting	Simple	2
20211129LCDU01	Celtis gomphophylla	Nesting	Simple	2
20211129LCDU01	Celtis gomphophylla	Nesting	Simple	2.5
20211129LCDU01	Celtis gomphophylla	Nesting	Simple	2.4
20211129LCDU01	Celtis gomphophylla	Nesting	Simple	2.5
20211129LCDU01	Celtis gomphophylla	Nesting	Simple	3
20211129LCDU01	Celtis gomphophylla	Nesting	Simple	3.5
20211129LCDU01	Celtis gomphophylla	Nesting	Simple	4
20211129LCDU01	Celtis gomphophylla	Nesting	Simple	3.2
20211129LOLW01	Olea welwitschii	Nesting	Simple	2.5
20211129LOLW01	Olea welwitschii	Nesting	Simple	3
20211129LOLW01	Olea welwitschii	Nesting	Simple	3
20211129LOLW01	Olea welwitschii	Nesting	Simple	3.2
20211129LOLW01	Olea welwitschii	Nesting	Simple	2.4
20211129LOLW01	Olea welwitschii	Nesting	Simple	1.9
20211129LOLW01	Olea welwitschii	Nesting	Simple	2
20211129LOLW01	Olea welwitschii	Nesting	Simple	4.2
20211129LOLW01	Olea welwitschii	Nesting	Simple	4.5
20211129LOLW01	Olea welwitschii	Nesting	Simple	3
20211201LSTR01	Strombosia scheffleri	Nesting	Simple	1.7
20211201LSTR01	Strombosia scheffleri	Nesting	Simple	3
20211201LSTR01	Strombosia scheffleri	Nesting	Simple	2.5
20211201LSTR01	Strombosia scheffleri	Nesting	Simple	2.1
20211201LSTR01	Strombosia scheffleri	Nesting	Simple	2.9
20211201LSTR01	Strombosia scheffleri	Nesting	Simple	2.5
20211201LSTR01	Strombosia scheffleri	Nesting	Simple	2.7
20211201LSTR01	Strombosia scheffleri	Nesting	Simple	2.5
20211201LSTR01	Strombosia scheffleri	Nesting	Simple	2.9
20211201LSTR01	Strombosia scheffleri	Nesting	Simple	4.2
20211201LSTR02	Strombosia scheffleri	Nesting	Simple	2.2
20211201LSTR02	Strombosia scheffleri	Nesting	Simple	5
20211201LSTR02	Strombosia scheffleri	Nesting	Simple	3.4
20211201LSTR02	Strombosia scheffleri	Nesting	Simple	2.2
20211201LSTR02	Strombosia scheffleri	Nesting	Simple	6.2
20211201LSTR02	Strombosia scheffleri	Nesting	Simple	5
20211201LSTR02	Strombosia scheffleri	Nesting	Simple	3
20211201LTEC01	Vepris nobilis	Nesting	Composed	2.6
20211201LTEC01	Vepris nobilis	Nesting	Composed	0.9
20211201LTEC01	Vepris nobilis	Nesting	Composed	2.1
20211201LTEC01	Vepris nobilis	Nesting	Composed	2.5
20211201LTEC01	Vepris nobilis	Nesting	Composed	2.3
20211201LTEC01	Vepris nobilis	Nesting	Composed	3.3
20211201LTEC01	Vepris nobilis	Nesting	Composed	3.8
20211201LTEC01	Vepris nobilis	Nesting	Composed	3.9
20211201LTEC01	Vepris nobilis	Nesting	Composed	3.1
20211201LTEC01	Vepris nobilis	Nesting	Composed	2.1
20211201LTEC02	Vepris nobilis	Nesting	Composed	1.5
20211201LTEC02	Vepris nobilis	Nesting	Composed	2
20211201LTEC02	Vepris nobilis	Nesting	Composed	1.3
20211201LTEC02	Vepris nobilis	Nesting	Composed	3.9
20211201LTEC02	Vepris nobilis	Nesting	Composed	2.6
20211201LTEC02	Vepris nobilis	Nesting	Composed	4.6
20211201LTEC02	Vepris nobilis	Nesting	Composed	2.3
20211201LTEC02	Vepris nobilis	Nesting	Composed	3.6
20211201LTEC02	Vepris nobilis	Nesting	Composed	2.5
20211201LTEC02	Vepris nobilis	Nesting	Composed	2.1
20211201LDYO01	Diospyros abyssinica	Nesting	Simple	2.8
20211201LDYO01	Diospyros abyssinica	Nesting	Simple	1.2
20211201LDYO01	Diospyros abyssinica	Nesting	Simple	3.6
20211201LDYO01	Diospyros abyssinica	Nesting	Simple	2.2
20211201LDYO01	Diospyros abyssinica	Nesting	Simple	2.5
20211201LDYO01	Diospyros abyssinica	Nesting	Simple	2.5
20211201LDYO01	Diospyros abyssinica	Nesting	Simple	2.5
20211201LDYO01	Diospyros abyssinica	Nesting	Simple	2.5
20211201LDYO01	Diospyros abyssinica	Nesting	Simple	2.8
20211201LDYO01	Diospyros abyssinica	Nesting	Simple	2.7
20211201LDYO02	Diospyros abyssinica	Nesting	Simple	3.5
20211201LDYO02	Diospyros abyssinica	Nesting	Simple	3.4
20211201LDYO02	Diospyros abyssinica	Nesting	Simple	1.6
20211201LDYO02	Diospyros abyssinica	Nesting	Simple	1.1
20211201LDYO02	Diospyros abyssinica	Nesting	Simple	2.2
20211201LDYO02	Diospyros abyssinica	Nesting	Simple	2.5
20211201LDYO02	Diospyros abyssinica	Nesting	Simple	2.1
20211201LDYO02	Diospyros abyssinica	Nesting	Simple	1.5
20211201LDYO02	Diospyros abyssinica	Nesting	Simple	2.4
20211201LDYO02	Diospyros abyssinica	Nesting	Simple	1.8
20211201LDYO02	Diospyros abyssinica	Nesting	Simple	2.2
20211201LDYO02	Diospyros abyssinica	Nesting	Simple	1.5
20211201LDYO02	Diospyros abyssinica	Nesting	Simple	2.5
20211201LDYO02	Diospyros abyssinica	Nesting	Simple	1.8
20211201LDYO02	Diospyros abyssinica	Nesting	Simple	1.5
20211201LDYO02	Diospyros abyssinica	Nesting	Simple	2.5
20211201LDYO02	Diospyros abyssinica	Nesting	Simple	2.2
20211201LDYO02	Diospyros abyssinica	Nesting	Simple	2
20211201LDYO02	Diospyros abyssinica	Nesting	Simple	2.4
20211201LDYO02	Diospyros abyssinica	Nesting	Simple	2.7
20211201LDYO02	Diospyros abyssinica	Nesting	Simple	2.5
20211201LDYO02	Diospyros abyssinica	Nesting	Simple	2.7
20211201LDYO02	Diospyros abyssinica	Nesting	Simple	2
20211201LDYO02	Diospyros abyssinica	Nesting	Simple	2.2
20211201LDYO02	Diospyros abyssinica	Nesting	Simple	2.4
20211201LDYO02	Diospyros abyssinica	Nesting	Simple	3.5
20211201LDYO02	Diospyros abyssinica	Nesting	Simple	1.9
20211201LDYO02	Diospyros abyssinica	Nesting	Simple	2.8
20211201LDYO02	Diospyros abyssinica	Nesting	Simple	2.5
20211201LDYO02	Diospyros abyssinica	Nesting	Simple	2.4
20211206LCDU01	Celtis gomphophylla	Nesting	Simple	1.5
20211206LCDU01	Celtis gomphophylla	Nesting	Simple	2
20211206LCDU01	Celtis gomphophylla	Nesting	Simple	2.2
20211206LCDU01	Celtis gomphophylla	Nesting	Simple	2.5
20211206LCDU01	Celtis gomphophylla	Nesting	Simple	1.8
20211206LCDU01	Celtis gomphophylla	Nesting	Simple	2.1
20211206LCDU01	Celtis gomphophylla	Nesting	Simple	2.7
20211206LCDU01	Celtis gomphophylla	Nesting	Simple	2.2
20211206LCDU01	Celtis gomphophylla	Nesting	Simple	2.6
20211206LCDU01	Celtis gomphophylla	Nesting	Simple	2.1
20211206LEUC01	Eucalyptus grandis	Nesting	Simple	1.5
20211206LEUC01	Eucalyptus grandis	Nesting	Simple	1.7
20211206LEUC01	Eucalyptus grandis	Nesting	Simple	0.7
20211206LEUC01	Eucalyptus grandis	Nesting	Simple	0.7
20211206LEUC01	Eucalyptus grandis	Nesting	Simple	1.1
20211206LEUC01	Eucalyptus grandis	Nesting	Simple	1
20211206LEUC01	Eucalyptus grandis	Nesting	Simple	1
20211206LEUC01	Eucalyptus grandis	Nesting	Simple	1.3
20211206LEUC01	Eucalyptus grandis	Nesting	Simple	1
20211206LEUC01	Eucalyptus grandis	Nesting	Simple	1.2
20211207LCTN01	Croton megalocarpus	Nesting	Simple	1.5
20211207LCTN01	Croton megalocarpus	Nesting	Simple	1.2
20211207LCTN01	Croton megalocarpus	Nesting	Simple	1.4
20211207LCTN01	Croton megalocarpus	Nesting	Simple	0.8
20211207LCTN01	Croton megalocarpus	Nesting	Simple	0.8
20211207LCTN01	Croton megalocarpus	Nesting	Simple	0.6
20211207LCTN01	Croton megalocarpus	Nesting	Simple	0.5
20211207LCTN01	Croton megalocarpus	Nesting	Simple	0.5
20211207LCTN01	Croton megalocarpus	Nesting	Simple	1.1
20211207LCTN01	Croton megalocarpus	Nesting	Simple	0.4
20211207LCTN02	Croton megalocarpus	Nesting	Simple	1.1
20211207LCTN02	Croton megalocarpus	Nesting	Simple	1.5
20211207LCTN02	Croton megalocarpus	Nesting	Simple	1
20211207LCTN02	Croton megalocarpus	Nesting	Simple	0.5
20211207LCTN02	Croton megalocarpus	Nesting	Simple	2.2
20211207LCTN02	Croton megalocarpus	Nesting	Simple	2.3
20211207LCTN02	Croton megalocarpus	Nesting	Simple	0.7
20211207LCTN02	Croton megalocarpus	Nesting	Simple	0.9
20211207LCTN02	Croton megalocarpus	Nesting	Simple	0.9
20211207LCTN02	Croton megalocarpus	Nesting	Simple	0.6
20211209LOLW01	Olea welwitschii	Nesting	Simple	1.5
20211209LOLW01	Olea welwitschii	Nesting	Simple	2.1
20211209LOLW01	Olea welwitschii	Nesting	Simple	1.6
20211209LOLW01	Olea welwitschii	Nesting	Simple	1.7
20211209LOLW01	Olea welwitschii	Nesting	Simple	1.9
20211209LOLW01	Olea welwitschii	Nesting	Simple	2.2
20211209LOLW01	Olea welwitschii	Nesting	Simple	2
20211209LOLW01	Olea welwitschii	Nesting	Simple	1.9
20211209LOLW01	Olea welwitschii	Nesting	Simple	1.3
20211209LOLW01	Olea welwitschii	Nesting	Simple	1.6
20211209LAPH01	Lepisanthes senegalensis	Nesting	Composed	6.7
20211209LAPH01	Lepisanthes senegalensis	Nesting	Composed	0.5
20211209LAPH01	Lepisanthes senegalensis	Nesting	Composed	4.7
