# Supplementary material for: Chimpanzees select comfortable nesting tree species
Source: Sci Rep. 2023 Oct 7;13:16943. doi: 10.1038/s41598-023-44192-6 (PMC10560204; doi:10.1038/s41598-023-44192-6)
Supplement: Supplementary file 5 — Supplementary Information 5. [file 41598_2023_44192_MOESM5_ESM.csv]

Table S5. Raw data of branches rigidity tests.
IDTree	IDBranch	TypeTree	Species	TypeBreaking	Branch length [cm]	Branch diameter [cm]	Weight [L]	Distance from position at 0L [cm]	Angle from reference [�]
20180207MNST01	20180207MNST01-1	Nesting	Strombosia scheffleri	Bending	43.8	0.7	0	0
20180207MNST01	20180207MNST01-1	Nesting	Strombosia scheffleri	Bending	43.8	0.7	1	4.6
20180207MNST01	20180207MNST01-2	Nesting	Strombosia scheffleri	Bending	93.2	0.9	0	0
20180207MNST01	20180207MNST01-2	Nesting	Strombosia scheffleri	Bending	93.2	0.9	1	3.2
20180207MNST01	20180207MNST01-2	Nesting	Strombosia scheffleri	Bending	93.2	0.9	2	14.6
20180207MNST01	20180207MNST01-3	Nesting	Strombosia scheffleri	Breaking	79.3	0.9	0	0
20180207MNST01	20180207MNST01-3	Nesting	Strombosia scheffleri	Breaking	79.3	0.9	1	2.9
20180207MNST01	20180207MNST01-3	Nesting	Strombosia scheffleri	Breaking	79.3	0.9	2	11.9
20180207MNST01	20180207MNST01-3	Nesting	Strombosia scheffleri	Breaking	79.3	0.9	3	22.1
20180207MNST01	20180207MNST01-4	Nesting	Strombosia scheffleri	NotBreaking	125.7	1.5	0	0
20180207MNST01	20180207MNST01-4	Nesting	Strombosia scheffleri	NotBreaking	125.7	1.5	1	0.2
20180207MNST01	20180207MNST01-4	Nesting	Strombosia scheffleri	NotBreaking	125.7	1.5	2	0.4
20180207MNST01	20180207MNST01-4	Nesting	Strombosia scheffleri	NotBreaking	125.7	1.5	3	0.9
20180207MNST01	20180207MNST01-4	Nesting	Strombosia scheffleri	NotBreaking	125.7	1.5	4	1.3
20180207MNST01	20180207MNST01-4	Nesting	Strombosia scheffleri	NotBreaking	125.7	1.5	5	1.6
20180207MNST01	20180207MNST01-4	Nesting	Strombosia scheffleri	NotBreaking	125.7	1.5	6	2.3
20180207MNST01	20180207MNST01-4	Nesting	Strombosia scheffleri	NotBreaking	125.7	1.5	7	3
20180207MNST01	20180207MNST01-4	Nesting	Strombosia scheffleri	NotBreaking	125.7	1.5	8	3.8
20180207MNST01	20180207MNST01-4	Nesting	Strombosia scheffleri	NotBreaking	125.7	1.5	9	4.9
20180207MNST01	20180207MNST01-4	Nesting	Strombosia scheffleri	NotBreaking	125.7	1.5	10	5.6
20180207MNST01	20180207MNST01-4	Nesting	Strombosia scheffleri	NotBreaking	125.7	1.5	12	8.2
20180207MNST01	20180207MNST01-4	Nesting	Strombosia scheffleri	NotBreaking	125.7	1.5	14	9.6
20180207MNST01	20180207MNST01-4	Nesting	Strombosia scheffleri	NotBreaking	125.7	1.5	16	11.2
20180207MNST01	20180207MNST01-4	Nesting	Strombosia scheffleri	NotBreaking	125.7	1.5	18	12.8
20180207MNST01	20180207MNST01-4	Nesting	Strombosia scheffleri	NotBreaking	125.7	1.5	20	15
20180207MNST01	20180207MNST01-5	Nesting	Strombosia scheffleri	Breaking	100.5	0.8	0	0
20180207MNST01	20180207MNST01-5	Nesting	Strombosia scheffleri	Breaking	100.5	0.8	1	2.3
20180207MNST01	20180207MNST01-5	Nesting	Strombosia scheffleri	Breaking	100.5	0.8	2	4.4
20180207MNST01	20180207MNST01-5	Nesting	Strombosia scheffleri	Breaking	100.5	0.8	3	7.1
20180207MNST01	20180207MNST01-5	Nesting	Strombosia scheffleri	Breaking	100.5	0.8	4	11.8
20180207MNST01	20180207MNST01-5	Nesting	Strombosia scheffleri	Breaking	100.5	0.8	5	6.3
20180207MNST01	20180207MNST01-6	Nesting	Strombosia scheffleri	Breaking	136.1	1.3	0	0
20180207MNST01	20180207MNST01-6	Nesting	Strombosia scheffleri	Breaking	136.1	1.3	1	0.4
20180207MNST01	20180207MNST01-6	Nesting	Strombosia scheffleri	Breaking	136.1	1.3	2	0.5
20180207MNST01	20180207MNST01-6	Nesting	Strombosia scheffleri	Breaking	136.1	1.3	3	0.8
20180207MNST01	20180207MNST01-6	Nesting	Strombosia scheffleri	Breaking	136.1	1.3	4	1.3
20180207MNST01	20180207MNST01-6	Nesting	Strombosia scheffleri	Breaking	136.1	1.3	5	1.7
20180207MNST01	20180207MNST01-6	Nesting	Strombosia scheffleri	Breaking	136.1	1.3	6	2.1
20180207MNST01	20180207MNST01-6	Nesting	Strombosia scheffleri	Breaking	136.1	1.3	7	2.3
20180207MNST01	20180207MNST01-6	Nesting	Strombosia scheffleri	Breaking	136.1	1.3	8	2.9
20180207MNST01	20180207MNST01-6	Nesting	Strombosia scheffleri	Breaking	136.1	1.3	9	3.4
20180207MNST01	20180207MNST01-6	Nesting	Strombosia scheffleri	Breaking	136.1	1.3	10	4.8
20180207MNST01	20180207MNST01-7	Nesting	Strombosia scheffleri	Bending	114.2	0.9	0	0
20180207MNST01	20180207MNST01-7	Nesting	Strombosia scheffleri	Bending	114.2	0.9	1	2.1
20180207MNST01	20180207MNST01-7	Nesting	Strombosia scheffleri	Bending	114.2	0.9	2	4.9
20180207MNST01	20180207MNST01-7	Nesting	Strombosia scheffleri	Bending	114.2	0.9	3	9.1
20180207MNST01	20180207MNST01-7	Nesting	Strombosia scheffleri	Bending	114.2	0.9	4	10.4
20180207MNST01	20180207MNST01-7	Nesting	Strombosia scheffleri	Bending	114.2	0.9	5	28.3
20180207MNST01	20180207MNST01-8	Nesting	Strombosia scheffleri	Breaking	149	1.5	0	0
20180207MNST01	20180207MNST01-8	Nesting	Strombosia scheffleri	Breaking	149	1.5	1	0.9
20180207MNST01	20180207MNST01-8	Nesting	Strombosia scheffleri	Breaking	149	1.5	2	1.6
20180207MNST01	20180207MNST01-8	Nesting	Strombosia scheffleri	Breaking	149	1.5	3	1.9
20180207MNST01	20180207MNST01-8	Nesting	Strombosia scheffleri	Breaking	149	1.5	4	2.7
20180207MNST01	20180207MNST01-8	Nesting	Strombosia scheffleri	Breaking	149	1.5	5	3.8
20180207MNST01	20180207MNST01-8	Nesting	Strombosia scheffleri	Breaking	149	1.5	6	5.8
20180207MNST01	20180207MNST01-8	Nesting	Strombosia scheffleri	Breaking	149	1.5	7	8.1
20180207MNST01	20180207MNST01-8	Nesting	Strombosia scheffleri	Breaking	149	1.5	8	12.6
20180207MNST01	20180207MNST01-9	Nesting	Strombosia scheffleri	NotBreaking	147.2	1.9	0	0
20180207MNST01	20180207MNST01-9	Nesting	Strombosia scheffleri	NotBreaking	147.2	1.9	1	0.1
20180207MNST01	20180207MNST01-9	Nesting	Strombosia scheffleri	NotBreaking	147.2	1.9	2	0.3
20180207MNST01	20180207MNST01-9	Nesting	Strombosia scheffleri	NotBreaking	147.2	1.9	3	0.3
20180207MNST01	20180207MNST01-9	Nesting	Strombosia scheffleri	NotBreaking	147.2	1.9	4	0.4
20180207MNST01	20180207MNST01-9	Nesting	Strombosia scheffleri	NotBreaking	147.2	1.9	5	0.5
20180207MNST01	20180207MNST01-9	Nesting	Strombosia scheffleri	NotBreaking	147.2	1.9	6	0.7
20180207MNST01	20180207MNST01-9	Nesting	Strombosia scheffleri	NotBreaking	147.2	1.9	7	1
20180207MNST01	20180207MNST01-9	Nesting	Strombosia scheffleri	NotBreaking	147.2	1.9	8	1
20180207MNST01	20180207MNST01-9	Nesting	Strombosia scheffleri	NotBreaking	147.2	1.9	9	1.1
20180207MNST01	20180207MNST01-9	Nesting	Strombosia scheffleri	NotBreaking	147.2	1.9	10	1.2
20180207MNST01	20180207MNST01-9	Nesting	Strombosia scheffleri	NotBreaking	147.2	1.9	12	1.5
20180207MNST01	20180207MNST01-9	Nesting	Strombosia scheffleri	NotBreaking	147.2	1.9	14	2
20180207MNST01	20180207MNST01-9	Nesting	Strombosia scheffleri	NotBreaking	147.2	1.9	16	2.5
20180207MNST01	20180207MNST01-9	Nesting	Strombosia scheffleri	NotBreaking	147.2	1.9	18	3.5
20180207MNST01	20180207MNST01-9	Nesting	Strombosia scheffleri	NotBreaking	147.2	1.9	20	5
20180207MNST01	20180207MNST01-10	Nesting	Strombosia scheffleri	NotBreaking	132	1.9	0	0
20180207MNST01	20180207MNST01-10	Nesting	Strombosia scheffleri	NotBreaking	132	1.9	1	0.1
20180207MNST01	20180207MNST01-10	Nesting	Strombosia scheffleri	NotBreaking	132	1.9	2	0.1
20180207MNST01	20180207MNST01-10	Nesting	Strombosia scheffleri	NotBreaking	132	1.9	3	0.1
20180207MNST01	20180207MNST01-10	Nesting	Strombosia scheffleri	NotBreaking	132	1.9	4	0.2
20180207MNST01	20180207MNST01-10	Nesting	Strombosia scheffleri	NotBreaking	132	1.9	5	0.3
20180207MNST01	20180207MNST01-10	Nesting	Strombosia scheffleri	NotBreaking	132	1.9	6	0.4
20180207MNST01	20180207MNST01-10	Nesting	Strombosia scheffleri	NotBreaking	132	1.9	7	0.5
20180207MNST01	20180207MNST01-10	Nesting	Strombosia scheffleri	NotBreaking	132	1.9	8	0.7
20180207MNST01	20180207MNST01-10	Nesting	Strombosia scheffleri	NotBreaking	132	1.9	9	1
20180207MNST01	20180207MNST01-10	Nesting	Strombosia scheffleri	NotBreaking	132	1.9	10	1.2
20180207MNST01	20180207MNST01-10	Nesting	Strombosia scheffleri	NotBreaking	132	1.9	12	1.6
20180207MNST01	20180207MNST01-10	Nesting	Strombosia scheffleri	NotBreaking	132	1.9	14	2
20180207MNST01	20180207MNST01-10	Nesting	Strombosia scheffleri	NotBreaking	132	1.9	16	2.2
20180207MNST01	20180207MNST01-10	Nesting	Strombosia scheffleri	NotBreaking	132	1.9	18	2.8
20180207MNST01	20180207MNST01-10	Nesting	Strombosia scheffleri	NotBreaking	132	1.9	20	3.4
20180207MNST01	20180207MNST01-11	Nesting	Strombosia scheffleri	NotBreaking	109.5	1.9	0	0
20180207MNST01	20180207MNST01-11	Nesting	Strombosia scheffleri	NotBreaking	109.5	1.9	1	0.1
20180207MNST01	20180207MNST01-11	Nesting	Strombosia scheffleri	NotBreaking	109.5	1.9	2	0.2
20180207MNST01	20180207MNST01-11	Nesting	Strombosia scheffleri	NotBreaking	109.5	1.9	3	0.4
20180207MNST01	20180207MNST01-11	Nesting	Strombosia scheffleri	NotBreaking	109.5	1.9	4	0.6
20180207MNST01	20180207MNST01-11	Nesting	Strombosia scheffleri	NotBreaking	109.5	1.9	5	0.8
20180207MNST01	20180207MNST01-11	Nesting	Strombosia scheffleri	NotBreaking	109.5	1.9	6	0.9
20180207MNST01	20180207MNST01-11	Nesting	Strombosia scheffleri	NotBreaking	109.5	1.9	7	1.2
20180207MNST01	20180207MNST01-11	Nesting	Strombosia scheffleri	NotBreaking	109.5	1.9	8	1.7
20180207MNST01	20180207MNST01-11	Nesting	Strombosia scheffleri	NotBreaking	109.5	1.9	9	1.8
20180207MNST01	20180207MNST01-11	Nesting	Strombosia scheffleri	NotBreaking	109.5	1.9	10	2
20180207MNST01	20180207MNST01-11	Nesting	Strombosia scheffleri	NotBreaking	109.5	1.9	12	2.5
20180207MNST01	20180207MNST01-11	Nesting	Strombosia scheffleri	NotBreaking	109.5	1.9	14	3.5
20180207MNST01	20180207MNST01-11	Nesting	Strombosia scheffleri	NotBreaking	109.5	1.9	16	4.3
20180207MNST01	20180207MNST01-11	Nesting	Strombosia scheffleri	NotBreaking	109.5	1.9	18	5.3
20180207MNST01	20180207MNST01-11	Nesting	Strombosia scheffleri	NotBreaking	109.5	1.9	20	6.5
20180209MNST01	20180209MNST01-8	Nesting	Vepris nobilis	Breaking	72.6	0.9	0	0
20180209MNST01	20180209MNST01-8	Nesting	Vepris nobilis	Breaking	72.6	0.9	1	1.8
20180209MNST01	20180209MNST01-8	Nesting	Vepris nobilis	Breaking	72.6	0.9	2	3.5
20180209MNST01	20180209MNST01-8	Nesting	Vepris nobilis	Breaking	72.6	0.9	3	6.8
20180209MNST01	20180209MNST01-8	Nesting	Vepris nobilis	Breaking	72.6	0.9	4	12.6
20180209MNST01	20180209MNST01-9	Nesting	Vepris nobilis	Breaking	113.1	0.9	0	0
20180209MNST01	20180209MNST01-9	Nesting	Vepris nobilis	Breaking	113.1	0.9	1	0.3
20180209MNST01	20180209MNST01-9	Nesting	Vepris nobilis	Breaking	113.1	0.9	2	1.4
20180209MNST01	20180209MNST01-9	Nesting	Vepris nobilis	Breaking	113.1	0.9	3	2
20180209MNST01	20180209MNST01-9	Nesting	Vepris nobilis	Breaking	113.1	0.9	4	2.9
20180209MNST01	20180209MNST01-9	Nesting	Vepris nobilis	Breaking	113.1	0.9	5	3.8
20180209MNST01	20180209MNST01-9	Nesting	Vepris nobilis	Breaking	113.1	0.9	6	5.4
20180209MNST01	20180209MNST01-10	Nesting	Vepris nobilis	Breaking	135.9	0.9	0	0
20180209MNST01	20180209MNST01-10	Nesting	Vepris nobilis	Breaking	135.9	0.9	1	1.6
20180209MNST01	20180209MNST01-10	Nesting	Vepris nobilis	Breaking	135.9	0.9	2	5.3
20180209MNST01	20180209MNST01-10	Nesting	Vepris nobilis	Breaking	135.9	0.9	3	15.3
20180209MNST01	20180209MNST01-11	Nesting	Vepris nobilis	Breaking	121.3	1.7	0	0
20180209MNST01	20180209MNST01-11	Nesting	Vepris nobilis	Breaking	121.3	1.7	1	0.3
20180209MNST01	20180209MNST01-11	Nesting	Vepris nobilis	Breaking	121.3	1.7	2	0.6
20180209MNST01	20180209MNST01-11	Nesting	Vepris nobilis	Breaking	121.3	1.7	3	1
20180209MNST01	20180209MNST01-11	Nesting	Vepris nobilis	Breaking	121.3	1.7	4	2
20180209MNST01	20180209MNST01-11	Nesting	Vepris nobilis	Breaking	121.3	1.7	5	2.3
20180209MNST01	20180209MNST01-11	Nesting	Vepris nobilis	Breaking	121.3	1.7	6	2.6
20180209MNST01	20180209MNST01-11	Nesting	Vepris nobilis	Breaking	121.3	1.7	7	3.2
20180209MNST01	20180209MNST01-11	Nesting	Vepris nobilis	Breaking	121.3	1.7	8	3.8
20180209MNST01	20180209MNST01-11	Nesting	Vepris nobilis	Breaking	121.3	1.7	9	4.6
20180209MNST01	20180209MNST01-11	Nesting	Vepris nobilis	Breaking	121.3	1.7	10	5
20180209MNST01	20180209MNST01-11	Nesting	Vepris nobilis	Breaking	121.3	1.7	12	7.7
20180209MNST01	20180209MNST01-12	Nesting	Vepris nobilis	Breaking	111.8	0.9	0	0
20180209MNST01	20180209MNST01-12	Nesting	Vepris nobilis	Breaking	111.8	0.9	1	0.5
20180209MNST01	20180209MNST01-12	Nesting	Vepris nobilis	Breaking	111.8	0.9	2	1.1
20180209MNST01	20180209MNST01-12	Nesting	Vepris nobilis	Breaking	111.8	0.9	3	2.2
20180209MNST01	20180209MNST01-12	Nesting	Vepris nobilis	Breaking	111.8	0.9	4	3.5
20180209MNST01	20180209MNST01-12	Nesting	Vepris nobilis	Breaking	111.8	0.9	5	6.7
20180209MNST01	20180209MNST01-12	Nesting	Vepris nobilis	Breaking	111.8	0.9	6	10.9
20180209MNST01	20180209MNST01-12	Nesting	Vepris nobilis	Breaking	111.8	0.9	7	15.7
20180209MNST01	20180209MNST01-12	Nesting	Vepris nobilis	Breaking	111.8	0.9	8	20.7
20180209MNST01	20180209MNST01-13	Nesting	Vepris nobilis	Breaking	92	0.8	0	0
20180209MNST01	20180209MNST01-13	Nesting	Vepris nobilis	Breaking	92	0.8	1	2.8
20180209MNST01	20180209MNST01-13	Nesting	Vepris nobilis	Breaking	92	0.8	2	6
20180209MNST01	20180209MNST01-13	Nesting	Vepris nobilis	Breaking	92	0.8	3	10.5
20180213MNST01	20180213MNST01-2	Nesting	Strombosia scheffleri	Bending	133.5	1.4	0	0
20180213MNST01	20180213MNST01-2	Nesting	Strombosia scheffleri	Bending	133.5	1.4	1	0.4
20180213MNST01	20180213MNST01-2	Nesting	Strombosia scheffleri	Bending	133.5	1.4	2	1.6
20180213MNST01	20180213MNST01-2	Nesting	Strombosia scheffleri	Bending	133.5	1.4	3	3.6
20180213MNST01	20180213MNST01-2	Nesting	Strombosia scheffleri	Bending	133.5	1.4	4	5.1
20180213MNST01	20180213MNST01-2	Nesting	Strombosia scheffleri	Bending	133.5	1.4	5	7.6
20180213MNST01	20180213MNST01-2	Nesting	Strombosia scheffleri	Bending	133.5	1.4	6	9.4
20180213MNST01	20180213MNST01-2	Nesting	Strombosia scheffleri	Bending	133.5	1.4	7	11.5
20180213MNST01	20180213MNST01-2	Nesting	Strombosia scheffleri	Bending	133.5	1.4	8	12.7
20180213MNST01	20180213MNST01-2	Nesting	Strombosia scheffleri	Bending	133.5	1.4	9	15.6
20180213MNST01	20180213MNST01-3	Nesting	Strombosia scheffleri	Bending	67	1.2	0	0
20180213MNST01	20180213MNST01-3	Nesting	Strombosia scheffleri	Bending	67	1.2	1	1.2
20180213MNST01	20180213MNST01-3	Nesting	Strombosia scheffleri	Bending	67	1.2	2	2.9
20180213MNST01	20180213MNST01-3	Nesting	Strombosia scheffleri	Bending	67	1.2	3	4.6
20180213MNST01	20180213MNST01-3	Nesting	Strombosia scheffleri	Bending	67	1.2	4	6.4
20180213MNST01	20180213MNST01-3	Nesting	Strombosia scheffleri	Bending	67	1.2	5	8.5
20180213MNST01	20180213MNST01-3	Nesting	Strombosia scheffleri	Bending	67	1.2	6	10.5
20180213MNST01	20180213MNST01-3	Nesting	Strombosia scheffleri	Bending	67	1.2	7	13.2
20180213MNST01	20180213MNST01-4	Nesting	Strombosia scheffleri	Bending	129.3	1.3	0	0
20180213MNST01	20180213MNST01-4	Nesting	Strombosia scheffleri	Bending	129.3	1.3	1	1
20180213MNST01	20180213MNST01-4	Nesting	Strombosia scheffleri	Bending	129.3	1.3	2	1.8
20180213MNST01	20180213MNST01-4	Nesting	Strombosia scheffleri	Bending	129.3	1.3	3	2.8
20180213MNST01	20180213MNST01-4	Nesting	Strombosia scheffleri	Bending	129.3	1.3	4	4.7
20180213MNST01	20180213MNST01-4	Nesting	Strombosia scheffleri	Bending	129.3	1.3	5	8
20180213MNST01	20180213MNST01-4	Nesting	Strombosia scheffleri	Bending	129.3	1.3	6	13
20180213MNST01	20180213MNST01-4	Nesting	Strombosia scheffleri	Bending	129.3	1.3	7	17.9
20180213MNST01	20180213MNST01-4	Nesting	Strombosia scheffleri	Bending	129.3	1.3	8	22
20180213MNST01	20180213MNST01-5	Nesting	Strombosia scheffleri	NotBreaking	212	1.5	0	0
20180213MNST01	20180213MNST01-5	Nesting	Strombosia scheffleri	NotBreaking	212	1.5	1	0.4
20180213MNST01	20180213MNST01-5	Nesting	Strombosia scheffleri	NotBreaking	212	1.5	2	0.6
20180213MNST01	20180213MNST01-5	Nesting	Strombosia scheffleri	NotBreaking	212	1.5	3	0.9
20180213MNST01	20180213MNST01-5	Nesting	Strombosia scheffleri	NotBreaking	212	1.5	4	1.3
20180213MNST01	20180213MNST01-5	Nesting	Strombosia scheffleri	NotBreaking	212	1.5	5	1.6
20180213MNST01	20180213MNST01-5	Nesting	Strombosia scheffleri	NotBreaking	212	1.5	6	2.1
20180213MNST01	20180213MNST01-5	Nesting	Strombosia scheffleri	NotBreaking	212	1.5	7	2.8
20180213MNST01	20180213MNST01-5	Nesting	Strombosia scheffleri	NotBreaking	212	1.5	8	3.2
20180213MNST01	20180213MNST01-5	Nesting	Strombosia scheffleri	NotBreaking	212	1.5	9	3.9
20180213MNST01	20180213MNST01-5	Nesting	Strombosia scheffleri	NotBreaking	212	1.5	10	4.5
20180213MNST01	20180213MNST01-5	Nesting	Strombosia scheffleri	NotBreaking	212	1.5	12	5.7
20180213MNST01	20180213MNST01-5	Nesting	Strombosia scheffleri	NotBreaking	212	1.5	14	7.5
20180213MNST01	20180213MNST01-5	Nesting	Strombosia scheffleri	NotBreaking	212	1.5	16	10.4
20180213MNST01	20180213MNST01-5	Nesting	Strombosia scheffleri	NotBreaking	212	1.5	18	12.4
20180213MNST01	20180213MNST01-5	Nesting	Strombosia scheffleri	NotBreaking	212	1.5	20	14.8
20180215MNST01	20180215MNST01-9	Nesting	Noronhia africana	Breaking	157	1.2	0	0
20180215MNST01	20180215MNST01-9	Nesting	Noronhia africana	Breaking	157	1.2	1	0.4
20180215MNST01	20180215MNST01-9	Nesting	Noronhia africana	Breaking	157	1.2	2	0.9
20180215MNST01	20180215MNST01-9	Nesting	Noronhia africana	Breaking	157	1.2	3	1.2
20180215MNST01	20180215MNST01-9	Nesting	Noronhia africana	Breaking	157	1.2	4	2.5
20180215MNST01	20180215MNST01-9	Nesting	Noronhia africana	Breaking	157	1.2	5	3.4
20180220MNST01	20180220MNST01-1	Nesting	Diospyros abyssinica	Breaking	93.2	0.8	0	0
20180220MNST01	20180220MNST01-1	Nesting	Diospyros abyssinica	Breaking	93.2	0.8	1	4.6
20180220MNST01	20180220MNST01-1	Nesting	Diospyros abyssinica	Breaking	93.2	0.8	2	16.3
20180220MNST01	20180220MNST01-2	Nesting	Diospyros abyssinica	Breaking	82.1	0.8	0	0
20180220MNST01	20180220MNST01-2	Nesting	Diospyros abyssinica	Breaking	82.1	0.8	1	3.5
20180220MNST01	20180220MNST01-2	Nesting	Diospyros abyssinica	Breaking	82.1	0.8	2	10
20180220MNST01	20180220MNST01-2	Nesting	Diospyros abyssinica	Breaking	82.1	0.8	3	20.9
20180220MNST01	20180220MNST01-3	Nesting	Diospyros abyssinica	Breaking	231	0.9	0	0
20180220MNST01	20180220MNST01-3	Nesting	Diospyros abyssinica	Breaking	231	0.9	1	2.3
20180220MNST01	20180220MNST01-3	Nesting	Diospyros abyssinica	Breaking	231	0.9	2	6.5
20180220MNST01	20180220MNST01-3	Nesting	Diospyros abyssinica	Breaking	231	0.9	3	14.9
20180220MNST01	20180220MNST01-4	Nesting	Diospyros abyssinica	Breaking	156.9	1.1	0	0
20180220MNST01	20180220MNST01-4	Nesting	Diospyros abyssinica	Breaking	156.9	1.1	1	1.1
20180220MNST01	20180220MNST01-4	Nesting	Diospyros abyssinica	Breaking	156.9	1.1	2	2.9
20180220MNST01	20180220MNST01-4	Nesting	Diospyros abyssinica	Breaking	156.9	1.1	3	5.9
20180220MNST01	20180220MNST01-4	Nesting	Diospyros abyssinica	Breaking	156.9	1.1	4	9.5
20180220MNST01	20180220MNST01-4	Nesting	Diospyros abyssinica	Breaking	156.9	1.1	5	12
20180220MNST01	20180220MNST01-4	Nesting	Diospyros abyssinica	Breaking	156.9	1.1	6	14.6
20180220MNST01	20180220MNST01-4	Nesting	Diospyros abyssinica	Breaking	156.9	1.1	7	19.4
20180220MNST01	20180220MNST01-5	Nesting	Diospyros abyssinica	Breaking	111.1	0.8	0	0
20180220MNST01	20180220MNST01-5	Nesting	Diospyros abyssinica	Breaking	111.1	0.8	1	6.2
20180220MNST01	20180220MNST01-5	Nesting	Diospyros abyssinica	Breaking	111.1	0.8	2	12.5
20180221MNST01	20180221MNST01-1	Nesting	Vepris nobilis	Breaking	127.8	1.2	0	0
20180221MNST01	20180221MNST01-1	Nesting	Vepris nobilis	Breaking	127.8	1.2	1	0.5
20180221MNST01	20180221MNST01-1	Nesting	Vepris nobilis	Breaking	127.8	1.2	2	0.8
20180221MNST01	20180221MNST01-1	Nesting	Vepris nobilis	Breaking	127.8	1.2	3	1
20180221MNST01	20180221MNST01-1	Nesting	Vepris nobilis	Breaking	127.8	1.2	4	1.6
20180221MNST01	20180221MNST01-1	Nesting	Vepris nobilis	Breaking	127.8	1.2	5	2
20180221MNST01	20180221MNST01-1	Nesting	Vepris nobilis	Breaking	127.8	1.2	6	2.9
20180221MNST01	20180221MNST01-1	Nesting	Vepris nobilis	Breaking	127.8	1.2	7	4.2
20180221MNST01	20180221MNST01-1	Nesting	Vepris nobilis	Breaking	127.8	1.2	8	6.3
20180221MNST01	20180221MNST01-2	Nesting	Vepris nobilis	Breaking	140.5	1.1	0	0
20180221MNST01	20180221MNST01-2	Nesting	Vepris nobilis	Breaking	140.5	1.1	1	0.4
20180221MNST01	20180221MNST01-2	Nesting	Vepris nobilis	Breaking	140.5	1.1	2	1.2
20180221MNST01	20180221MNST01-2	Nesting	Vepris nobilis	Breaking	140.5	1.1	3	2.2
20180221MNST01	20180221MNST01-2	Nesting	Vepris nobilis	Breaking	140.5	1.1	4	2.8
20180221MNST01	20180221MNST01-2	Nesting	Vepris nobilis	Breaking	140.5	1.1	5	4.1
20180221MNST01	20180221MNST01-2	Nesting	Vepris nobilis	Breaking	140.5	1.1	6	5.9
20180221MNST01	20180221MNST01-2	Nesting	Vepris nobilis	Breaking	140.5	1.1	7	7.2
20180221MNST01	20180221MNST01-3	Nesting	Vepris nobilis	Breaking	95.1	0.8	0	0
20180221MNST01	20180221MNST01-3	Nesting	Vepris nobilis	Breaking	95.1	0.8	1	1.2
20180221MNST01	20180221MNST01-3	Nesting	Vepris nobilis	Breaking	95.1	0.8	2	3.3
20180221MNST01	20180221MNST01-4	Nesting	Vepris nobilis	Breaking	80.1	0.6	0	0
20180225MNST01	20180225MNST01-1	Nesting	Lepisanthes senegalensis	Breaking	132.5	1.1	0	0
20180225MNST01	20180225MNST01-1	Nesting	Lepisanthes senegalensis	Breaking	132.5	1.1	1	0
20180225MNST01	20180225MNST01-1	Nesting	Lepisanthes senegalensis	Breaking	132.5	1.1	2	0
20180225MNST01	20180225MNST01-1	Nesting	Lepisanthes senegalensis	Breaking	132.5	1.1	3	0
20180225MNST01	20180225MNST01-1	Nesting	Lepisanthes senegalensis	Breaking	132.5	1.1	4	0
20180225MNST01	20180225MNST01-2	Nesting	Lepisanthes senegalensis	Breaking	145	1	0	0
20180225MNST01	20180225MNST01-2	Nesting	Lepisanthes senegalensis	Breaking	145	1	1	0.9
20180225MNST01	20180225MNST01-2	Nesting	Lepisanthes senegalensis	Breaking	145	1	2	2.6
20180225MNST01	20180225MNST01-3	Nesting	Lepisanthes senegalensis	Breaking	118	1	0	0
20180225MNST01	20180225MNST01-3	Nesting	Lepisanthes senegalensis	Breaking	118	1	1	0.4
20180225MNST01	20180225MNST01-3	Nesting	Lepisanthes senegalensis	Breaking	118	1	2	1.6
20180225MNST01	20180225MNST01-3	Nesting	Lepisanthes senegalensis	Breaking	118	1	3	2.4
20180225MNST01	20180225MNST01-3	Nesting	Lepisanthes senegalensis	Breaking	118	1	4	3.1
20180225MNST01	20180225MNST01-3	Nesting	Lepisanthes senegalensis	Breaking	118	1	5	4.2
20180225MNST01	20180225MNST01-3	Nesting	Lepisanthes senegalensis	Breaking	118	1	6	6.2
20180225MNST01	20180225MNST01-3	Nesting	Lepisanthes senegalensis	Breaking	118	1	7	10.6
20180225MNST01	20180225MNST01-3	Nesting	Lepisanthes senegalensis	Breaking	118	1	8	13
20180225MNST01	20180225MNST01-3	Nesting	Lepisanthes senegalensis	Breaking	118	1	9	15.7
20180227MNST01	20180227MNST01-1	Nesting	Diospyros abyssinica	Breaking	127.5	1	0	0
20180227MNST01	20180227MNST01-1	Nesting	Diospyros abyssinica	Breaking	127.5	1	1	0.7
20180227MNST01	20180227MNST01-1	Nesting	Diospyros abyssinica	Breaking	127.5	1	2	1
20180227MNST01	20180227MNST01-1	Nesting	Diospyros abyssinica	Breaking	127.5	1	3	2
20180227MNST01	20180227MNST01-1	Nesting	Diospyros abyssinica	Breaking	127.5	1	4	3.8
20180227MNST01	20180227MNST01-1	Nesting	Diospyros abyssinica	Breaking	127.5	1	5	6.6
20180227MNST01	20180227MNST01-2	Nesting	Diospyros abyssinica	Breaking	118.9	1.1	0	0
20180227MNST01	20180227MNST01-2	Nesting	Diospyros abyssinica	Breaking	118.9	1.1	1	0.3
20180227MNST01	20180227MNST01-2	Nesting	Diospyros abyssinica	Breaking	118.9	1.1	2	0.7
20180227MNST01	20180227MNST01-2	Nesting	Diospyros abyssinica	Breaking	118.9	1.1	3	1.3
20180227MNST01	20180227MNST01-2	Nesting	Diospyros abyssinica	Breaking	118.9	1.1	4	2.4
20180227MNST01	20180227MNST01-2	Nesting	Diospyros abyssinica	Breaking	118.9	1.1	5	3.5
20180227MNST01	20180227MNST01-2	Nesting	Diospyros abyssinica	Breaking	118.9	1.1	6	6
20180227MNST01	20180227MNST01-3	Nesting	Diospyros abyssinica	Breaking	130.5	1.4	0	0
20180227MNST01	20180227MNST01-3	Nesting	Diospyros abyssinica	Breaking	130.5	1.4	1	0.3
20180227MNST01	20180227MNST01-3	Nesting	Diospyros abyssinica	Breaking	130.5	1.4	2	0.9
20180227MNST01	20180227MNST01-3	Nesting	Diospyros abyssinica	Breaking	130.5	1.4	3	1.4
20180227MNST01	20180227MNST01-3	Nesting	Diospyros abyssinica	Breaking	130.5	1.4	4	2.3
20180227MNST01	20180227MNST01-3	Nesting	Diospyros abyssinica	Breaking	130.5	1.4	5	3.3
20180227MNST01	20180227MNST01-3	Nesting	Diospyros abyssinica	Breaking	130.5	1.4	6	4.9
20180227MNST01	20180227MNST01-3	Nesting	Diospyros abyssinica	Breaking	130.5	1.4	7	7.4
20180227MNST01	20180227MNST01-4	Nesting	Diospyros abyssinica	Breaking	66.4	0.7	0	0
20180227MNST01	20180227MNST01-4	Nesting	Diospyros abyssinica	Breaking	66.4	0.7	1	12.1
20180227MNST01	20180227MNST01-5	Nesting	Diospyros abyssinica	Breaking	93.8	0.8	0	0
20180227MNST01	20180227MNST01-5	Nesting	Diospyros abyssinica	Breaking	93.8	0.8	1	1.9
20180227MNST01	20180227MNST01-5	Nesting	Diospyros abyssinica	Breaking	93.8	0.8	2	5.9
20180227MNST01	20180227MNST01-6	Nesting	Diospyros abyssinica	Breaking	99.2	0.9	0	0
20180227MNST01	20180227MNST01-6	Nesting	Diospyros abyssinica	Breaking	99.2	0.9	1	0.8
20180227MNST01	20180227MNST01-6	Nesting	Diospyros abyssinica	Breaking	99.2	0.9	2	3.1
20180227MNST01	20180227MNST01-6	Nesting	Diospyros abyssinica	Breaking	99.2	0.9	3	10.9
20180227MNST01	20180227MNST01-6	Nesting	Diospyros abyssinica	Breaking	99.2	0.9	4	17.5
20180303MNST01	20180303MNST01-1	Nesting	Strombosia scheffleri	Breaking	144	1.2	0	0
20180303MNST01	20180303MNST01-1	Nesting	Strombosia scheffleri	Breaking	144	1.2	1	0.5
20180303MNST01	20180303MNST01-1	Nesting	Strombosia scheffleri	Breaking	144	1.2	2	1.3
20180303MNST01	20180303MNST01-1	Nesting	Strombosia scheffleri	Breaking	144	1.2	3	2
20180303MNST01	20180303MNST01-1	Nesting	Strombosia scheffleri	Breaking	144	1.2	4	2.8
20180303MNST01	20180303MNST01-1	Nesting	Strombosia scheffleri	Breaking	144	1.2	5	4.1
20180303MNST01	20180303MNST01-2	Nesting	Strombosia scheffleri	Breaking	139	1.2	0	0
20180303MNST01	20180303MNST01-2	Nesting	Strombosia scheffleri	Breaking	139	1.2	1	0.8
20180303MNST01	20180303MNST01-2	Nesting	Strombosia scheffleri	Breaking	139	1.2	2	1.2
20180303MNST01	20180303MNST01-2	Nesting	Strombosia scheffleri	Breaking	139	1.2	3	2.2
20180303MNST01	20180303MNST01-2	Nesting	Strombosia scheffleri	Breaking	139	1.2	4	3.8
20180303MNST01	20180303MNST01-2	Nesting	Strombosia scheffleri	Breaking	139	1.2	5	6.8
20180303MNST01	20180303MNST01-3	Nesting	Strombosia scheffleri	Bending	131.6	1.3	0	0
20180303MNST01	20180303MNST01-3	Nesting	Strombosia scheffleri	Bending	131.6	1.3	1	0.9
20180303MNST01	20180303MNST01-3	Nesting	Strombosia scheffleri	Bending	131.6	1.3	2	2.3
20180303MNST01	20180303MNST01-3	Nesting	Strombosia scheffleri	Bending	131.6	1.3	3	3.4
20180303MNST01	20180303MNST01-3	Nesting	Strombosia scheffleri	Bending	131.6	1.3	4	6.9
20180303MNST01	20180303MNST01-3	Nesting	Strombosia scheffleri	Bending	131.6	1.3	5	9.2
20180303MNST01	20180303MNST01-3	Nesting	Strombosia scheffleri	Bending	131.6	1.3	6	10.9
20180303MNST01	20180303MNST01-3	Nesting	Strombosia scheffleri	Bending	131.6	1.3	7	13.2
20180303MNST01	20180303MNST01-3	Nesting	Strombosia scheffleri	Bending	131.6	1.3	8	15.7
20180303MNST01	20180303MNST01-4	Nesting	Strombosia scheffleri	Breaking	192.7	1.5	0	0
20180303MNST01	20180303MNST01-4	Nesting	Strombosia scheffleri	Breaking	192.7	1.5	1	0.6
20180303MNST01	20180303MNST01-4	Nesting	Strombosia scheffleri	Breaking	192.7	1.5	2	0.8
20180303MNST01	20180303MNST01-4	Nesting	Strombosia scheffleri	Breaking	192.7	1.5	3	1.1
20180303MNST01	20180303MNST01-4	Nesting	Strombosia scheffleri	Breaking	192.7	1.5	4	1.3
20180303MNST01	20180303MNST01-4	Nesting	Strombosia scheffleri	Breaking	192.7	1.5	5	1.5
20180303MNST01	20180303MNST01-4	Nesting	Strombosia scheffleri	Breaking	192.7	1.5	6	1.9
20180303MNST01	20180303MNST01-4	Nesting	Strombosia scheffleri	Breaking	192.7	1.5	7	2.2
20180303MNST01	20180303MNST01-4	Nesting	Strombosia scheffleri	Breaking	192.7	1.5	8	2.6
20180303MNST01	20180303MNST01-5	Nesting	Strombosia scheffleri	Breaking	169.2	1.2	0	0
20180303MNST01	20180303MNST01-5	Nesting	Strombosia scheffleri	Breaking	169.2	1.2	1	0.5
20180303MNST01	20180303MNST01-5	Nesting	Strombosia scheffleri	Breaking	169.2	1.2	2	0.9
20180303MNST01	20180303MNST01-5	Nesting	Strombosia scheffleri	Breaking	169.2	1.2	3	1.6
20180303MNST01	20180303MNST01-5	Nesting	Strombosia scheffleri	Breaking	169.2	1.2	4	2.1
20180303MNST01	20180303MNST01-5	Nesting	Strombosia scheffleri	Breaking	169.2	1.2	5	3.4
20180303MNST01	20180303MNST01-5	Nesting	Strombosia scheffleri	Breaking	169.2	1.2	6	6.2
20180303MNST01	20180303MNST01-5	Nesting	Strombosia scheffleri	Breaking	169.2	1.2	7	9.8
20180307MNST01	20180307MNST01-1	Nesting	Strombosia scheffleri	Breaking	153.5	1.4	0	0
20180307MNST01	20180307MNST01-1	Nesting	Strombosia scheffleri	Breaking	153.5	1.4	1	0.4
20180307MNST01	20180307MNST01-1	Nesting	Strombosia scheffleri	Breaking	153.5	1.4	2	0.6
20180307MNST01	20180307MNST01-1	Nesting	Strombosia scheffleri	Breaking	153.5	1.4	3	1
20180307MNST01	20180307MNST01-1	Nesting	Strombosia scheffleri	Breaking	153.5	1.4	4	1.4
20180307MNST01	20180307MNST01-1	Nesting	Strombosia scheffleri	Breaking	153.5	1.4	5	2
20180307MNST01	20180307MNST01-1	Nesting	Strombosia scheffleri	Breaking	153.5	1.4	6	2.9
20180307MNST01	20180307MNST01-1	Nesting	Strombosia scheffleri	Breaking	153.5	1.4	7	4.4
20180307MNST01	20180307MNST01-1	Nesting	Strombosia scheffleri	Breaking	153.5	1.4	8	7.8
20180307MNST01	20180307MNST01-1	Nesting	Strombosia scheffleri	Breaking	153.5	1.4	9	11
20180307MNST01	20180307MNST01-2	Nesting	Strombosia scheffleri	Breaking	139.6	0.9	0	0
20180307MNST01	20180307MNST01-2	Nesting	Strombosia scheffleri	Breaking	139.6	0.9	1	0.6
20180307MNST01	20180307MNST01-2	Nesting	Strombosia scheffleri	Breaking	139.6	0.9	2	3.1
20180307MNST01	20180307MNST01-2	Nesting	Strombosia scheffleri	Breaking	139.6	0.9	3	9.7
20180307MNST01	20180307MNST01-3	Nesting	Strombosia scheffleri	Breaking	121.4	0.9	0	0
20180307MNST01	20180307MNST01-3	Nesting	Strombosia scheffleri	Breaking	121.4	0.9	1	1
20180307MNST01	20180307MNST01-3	Nesting	Strombosia scheffleri	Breaking	121.4	0.9	2	3.7
20180307MNST01	20180307MNST01-3	Nesting	Strombosia scheffleri	Breaking	121.4	0.9	3	9.5
20180307MNST01	20180307MNST01-4	Nesting	Strombosia scheffleri	Breaking	143	1.3	0	0
20180307MNST01	20180307MNST01-4	Nesting	Strombosia scheffleri	Breaking	143	1.3	1	0.2
20180307MNST01	20180307MNST01-4	Nesting	Strombosia scheffleri	Breaking	143	1.3	2	1.2
20180307MNST01	20180307MNST01-4	Nesting	Strombosia scheffleri	Breaking	143	1.3	3	1.5
20180307MNST01	20180307MNST01-4	Nesting	Strombosia scheffleri	Breaking	143	1.3	4	2.2
20180307MNST01	20180307MNST01-4	Nesting	Strombosia scheffleri	Breaking	143	1.3	5	3.7
20180307MNST01	20180307MNST01-4	Nesting	Strombosia scheffleri	Breaking	143	1.3	6	6.6
20180307MNST01	20180307MNST01-4	Nesting	Strombosia scheffleri	Breaking	143	1.3	7	11.3
20180307MNST01	20180307MNST01-5	Nesting	Strombosia scheffleri	Breaking	185.5	1.5	0	0
20180307MNST01	20180307MNST01-5	Nesting	Strombosia scheffleri	Breaking	185.5	1.5	1	0.2
20180307MNST01	20180307MNST01-5	Nesting	Strombosia scheffleri	Breaking	185.5	1.5	2	0.9
20180307MNST01	20180307MNST01-5	Nesting	Strombosia scheffleri	Breaking	185.5	1.5	3	1.5
20180307MNST01	20180307MNST01-5	Nesting	Strombosia scheffleri	Breaking	185.5	1.5	4	2.3
20180307MNST01	20180307MNST01-5	Nesting	Strombosia scheffleri	Breaking	185.5	1.5	5	3.7
20180307MNST01	20180307MNST01-5	Nesting	Strombosia scheffleri	Breaking	185.5	1.5	6	5.3
20180307MNST01	20180307MNST01-5	Nesting	Strombosia scheffleri	Breaking	185.5	1.5	7	8.7
20180307MNST01	20180307MNST01-5	Nesting	Strombosia scheffleri	Breaking	185.5	1.5	8	13
20180307MNST01	20180307MNST01-6	Nesting	Strombosia scheffleri	Breaking	98.2	0.8	0	0
20180307MNST01	20180307MNST01-6	Nesting	Strombosia scheffleri	Breaking	98.2	0.8	1	8.1
20180307MNST01	20180307MNST01-6	Nesting	Strombosia scheffleri	Breaking	98.2	0.8	2	13.8
20180308MNST01	20180308MNST01-1	Nesting	Strombosia scheffleri	Breaking	128.2	1.1	0	0
20180308MNST01	20180308MNST01-1	Nesting	Strombosia scheffleri	Breaking	128.2	1.1	1	0.7
20180308MNST01	20180308MNST01-1	Nesting	Strombosia scheffleri	Breaking	128.2	1.1	2	1.9
20180308MNST01	20180308MNST01-1	Nesting	Strombosia scheffleri	Breaking	128.2	1.1	3	3.5
20180308MNST01	20180308MNST01-1	Nesting	Strombosia scheffleri	Breaking	128.2	1.1	4	4.7
20180308MNST01	20180308MNST01-1	Nesting	Strombosia scheffleri	Breaking	128.2	1.1	5	6.9
20180308MNST01	20180308MNST01-1	Nesting	Strombosia scheffleri	Breaking	128.2	1.1	6	9
20180308MNST01	20180308MNST01-1	Nesting	Strombosia scheffleri	Breaking	128.2	1.1	7	12.3
20180308MNST01	20180308MNST01-2	Nesting	Strombosia scheffleri	Breaking	113.5	0.9	0	0
20180308MNST01	20180308MNST01-2	Nesting	Strombosia scheffleri	Breaking	113.5	0.9	1	1.4
20180308MNST01	20180308MNST01-2	Nesting	Strombosia scheffleri	Breaking	113.5	0.9	2	5
20180308MNST01	20180308MNST01-3	Nesting	Strombosia scheffleri	Breaking	103	0.8	0	0
20180308MNST01	20180308MNST01-3	Nesting	Strombosia scheffleri	Breaking	103	0.8	1	0.8
20180308MNST01	20180308MNST01-3	Nesting	Strombosia scheffleri	Breaking	103	0.8	2	5.9
20180308MNST01	20180308MNST01-4	Nesting	Strombosia scheffleri	Breaking	134	1.2	0	0
20180308MNST01	20180308MNST01-4	Nesting	Strombosia scheffleri	Breaking	134	1.2	1	0.5
20180308MNST01	20180308MNST01-4	Nesting	Strombosia scheffleri	Breaking	134	1.2	2	1.5
20180308MNST01	20180308MNST01-4	Nesting	Strombosia scheffleri	Breaking	134	1.2	3	2.8
20180308MNST01	20180308MNST01-4	Nesting	Strombosia scheffleri	Breaking	134	1.2	4	4.8
20180308MNST01	20180308MNST01-5	Nesting	Strombosia scheffleri	Breaking	165.5	1.5	0	0
20180308MNST01	20180308MNST01-5	Nesting	Strombosia scheffleri	Breaking	165.5	1.5	1	0.2
20180308MNST01	20180308MNST01-5	Nesting	Strombosia scheffleri	Breaking	165.5	1.5	2	0.5
20180308MNST01	20180308MNST01-5	Nesting	Strombosia scheffleri	Breaking	165.5	1.5	3	0.9
20180308MNST01	20180308MNST01-5	Nesting	Strombosia scheffleri	Breaking	165.5	1.5	4	1.1
20180308MNST01	20180308MNST01-5	Nesting	Strombosia scheffleri	Breaking	165.5	1.5	5	1.6
20180308MNST01	20180308MNST01-5	Nesting	Strombosia scheffleri	Breaking	165.5	1.5	6	1.8
20180308MNST01	20180308MNST01-5	Nesting	Strombosia scheffleri	Breaking	165.5	1.5	7	2.3
20180308MNST01	20180308MNST01-5	Nesting	Strombosia scheffleri	Breaking	165.5	1.5	8	2.8
20180308MNST01	20180308MNST01-5	Nesting	Strombosia scheffleri	Breaking	165.5	1.5	9	3.2
20180308MNST01	20180308MNST01-5	Nesting	Strombosia scheffleri	Breaking	165.5	1.5	10	4.3
20180308MNST01	20180308MNST01-5	Nesting	Strombosia scheffleri	Breaking	165.5	1.5	12	6.4
20180308MNST01	20180308MNST01-5	Nesting	Strombosia scheffleri	Breaking	165.5	1.5	14	7.5
20180308MNST01	20180308MNST01-6	Nesting	Strombosia scheffleri	Breaking	157.8	1.5	0	0
20180308MNST01	20180308MNST01-6	Nesting	Strombosia scheffleri	Breaking	157.8	1.5	1	0.3
20180308MNST01	20180308MNST01-6	Nesting	Strombosia scheffleri	Breaking	157.8	1.5	2	0.4
20180308MNST01	20180308MNST01-6	Nesting	Strombosia scheffleri	Breaking	157.8	1.5	3	0.6
20180308MNST01	20180308MNST01-6	Nesting	Strombosia scheffleri	Breaking	157.8	1.5	4	0.7
20180308MNST01	20180308MNST01-6	Nesting	Strombosia scheffleri	Breaking	157.8	1.5	5	0.9
20180308MNST01	20180308MNST01-6	Nesting	Strombosia scheffleri	Breaking	157.8	1.5	6	1.2
20180308MNST01	20180308MNST01-6	Nesting	Strombosia scheffleri	Breaking	157.8	1.5	7	1.5
20180308MNST01	20180308MNST01-6	Nesting	Strombosia scheffleri	Breaking	157.8	1.5	8	1.7
20180308MNST01	20180308MNST01-6	Nesting	Strombosia scheffleri	Breaking	157.8	1.5	9	2
20180308MNST01	20180308MNST01-6	Nesting	Strombosia scheffleri	Breaking	157.8	1.5	10	2.2
20180308MNST01	20180308MNST01-6	Nesting	Strombosia scheffleri	Breaking	157.8	1.5	12	2.9
20180308MNST01	20180308MNST01-6	Nesting	Strombosia scheffleri	Breaking	157.8	1.5	14	4
20180308MNST01	20180308MNST01-6	Nesting	Strombosia scheffleri	Breaking	157.8	1.5	16	6.6
20180408MNST01	20180408MNST01-4	Nesting	Vepris nobilis	Breaking	210.9	0.8	0	0
20180408MNST01	20180408MNST01-4	Nesting	Vepris nobilis	Breaking	210.9	0.8	1	1.7
20180408MNST01	20180408MNST01-4	Nesting	Vepris nobilis	Breaking	210.9	0.8	2	6.5
20180408MNST01	20180408MNST01-5	Nesting	Vepris nobilis	Breaking	166.6	1	0	0
20180408MNST01	20180408MNST01-5	Nesting	Vepris nobilis	Breaking	166.6	1	1	0.8
20180408MNST01	20180408MNST01-5	Nesting	Vepris nobilis	Breaking	166.6	1	2	1.4
20180408MNST01	20180408MNST01-5	Nesting	Vepris nobilis	Breaking	166.6	1	3	2.1
20180408MNST01	20180408MNST01-5	Nesting	Vepris nobilis	Breaking	166.6	1	4	4.5
20180408MNST01	20180408MNST01-5	Nesting	Vepris nobilis	Breaking	166.6	1	5	7.7
20180408MNST01	20180408MNST01-6	Nesting	Vepris nobilis	Breaking	163.1	1	0	0
20180408MNST01	20180408MNST01-6	Nesting	Vepris nobilis	Breaking	163.1	1	1	0.3
20180408MNST01	20180408MNST01-6	Nesting	Vepris nobilis	Breaking	163.1	1	2	0.8
20180408MNST01	20180408MNST01-6	Nesting	Vepris nobilis	Breaking	163.1	1	3	1.7
20180408MNST01	20180408MNST01-6	Nesting	Vepris nobilis	Breaking	163.1	1	4	1.9
20180408MNST01	20180408MNST01-6	Nesting	Vepris nobilis	Breaking	163.1	1	5	3
20180408MNST01	20180408MNST01-6	Nesting	Vepris nobilis	Breaking	163.1	1	6	4.7
20180408MNST01	20180408MNST01-6	Nesting	Vepris nobilis	Breaking	163.1	1	7	7.3
20181008ENST01	20181008ENST01-1	Nesting	Diospyros abyssinica	Breaking	140	1.71887338539247	0	0
20181008ENST01	20181008ENST01-1	Nesting	Diospyros abyssinica	Breaking	140	1.71887338539247	1	0.5
20181008ENST01	20181008ENST01-1	Nesting	Diospyros abyssinica	Breaking	140	1.71887338539247	2	0.9
20181008ENST01	20181008ENST01-1	Nesting	Diospyros abyssinica	Breaking	140	1.71887338539247	3	1.8
20181008ENST01	20181008ENST01-1	Nesting	Diospyros abyssinica	Breaking	140	1.71887338539247	4	6.2
20181008ENST01	20181008ENST01-1	Nesting	Diospyros abyssinica	Breaking	140	1.71887338539247	5	11.5	42
20181008ENST01	20181008ENST01-1	Nesting	Diospyros abyssinica	Breaking	140	1.71887338539247	6	23.3	45
20181008ENST01	20181008ENST01-1	Nesting	Diospyros abyssinica	Breaking	140	1.71887338539247	7	30.5	52
20181008ENST01	20181008ENST01-1	Nesting	Diospyros abyssinica	Breaking	140	1.71887338539247	8	38	56
20181008ENST01	20181008ENST01-1	Nesting	Diospyros abyssinica	Breaking	140	1.71887338539247	9	43	60
20181008ENST01	20181008ENST01-1	Nesting	Diospyros abyssinica	Breaking	140	1.71887338539247	10	53.9	70
20181008ENST01	20181008ENST01-2	Nesting	Diospyros abyssinica	Breaking	163	2.1326762374314	0	0
20181008ENST01	20181008ENST01-2	Nesting	Diospyros abyssinica	Breaking	163	2.1326762374314	1	0.3
20181008ENST01	20181008ENST01-2	Nesting	Diospyros abyssinica	Breaking	163	2.1326762374314	2	0.5
20181008ENST01	20181008ENST01-2	Nesting	Diospyros abyssinica	Breaking	163	2.1326762374314	3	0.9
20181008ENST01	20181008ENST01-2	Nesting	Diospyros abyssinica	Breaking	163	2.1326762374314	4	1.3	11
20181008ENST01	20181008ENST01-2	Nesting	Diospyros abyssinica	Breaking	163	2.1326762374314	5	1.6	12
20181008ENST01	20181008ENST01-2	Nesting	Diospyros abyssinica	Breaking	163	2.1326762374314	6	2	12
20181008ENST01	20181008ENST01-2	Nesting	Diospyros abyssinica	Breaking	163	2.1326762374314	7	2.5	16
20181008ENST01	20181008ENST01-2	Nesting	Diospyros abyssinica	Breaking	163	2.1326762374314	8	3.3	16
20181008ENST01	20181008ENST01-2	Nesting	Diospyros abyssinica	Breaking	163	2.1326762374314	9	4.2	17
20181008ENST01	20181008ENST01-2	Nesting	Diospyros abyssinica	Breaking	163	2.1326762374314	10	5.2	17
20181008ENST01	20181008ENST01-2	Nesting	Diospyros abyssinica	Breaking	163	2.1326762374314	12	7.9	22
20181008ENST01	20181008ENST01-2	Nesting	Diospyros abyssinica	Breaking	163	2.1326762374314	14	15	32
20181008ENST01	20181008ENST01-2	Nesting	Diospyros abyssinica	Breaking	163	2.1326762374314	16	21.5	42
20181008ENST01	20181008ENST01-2	Nesting	Diospyros abyssinica	Breaking	163	2.1326762374314	18	32.5	51
20181008ENST01	20181008ENST01-3	Nesting	Diospyros abyssinica	Breaking	132	1.68704239677409	0	0
20181008ENST01	20181008ENST01-3	Nesting	Diospyros abyssinica	Breaking	132	1.68704239677409	1	0.4	17
20181008ENST01	20181008ENST01-3	Nesting	Diospyros abyssinica	Breaking	132	1.68704239677409	2	2.4	22
20181008ENST01	20181008ENST01-3	Nesting	Diospyros abyssinica	Breaking	132	1.68704239677409	3	4.4	26
20181008ENST01	20181008ENST01-3	Nesting	Diospyros abyssinica	Breaking	132	1.68704239677409	4	6.4	32
20181008ENST01	20181008ENST01-3	Nesting	Diospyros abyssinica	Breaking	132	1.68704239677409	5	8.2	33
20181008ENST01	20181008ENST01-3	Nesting	Diospyros abyssinica	Breaking	132	1.68704239677409	6	10.4	47
20181008ENST01	20181008ENST01-3	Nesting	Diospyros abyssinica	Breaking	132	1.68704239677409	7	12.3	53
20181008ENST01	20181008ENST01-3	Nesting	Diospyros abyssinica	Breaking	132	1.68704239677409	8	15.7	53
20181008ENST01	20181008ENST01-3	Nesting	Diospyros abyssinica	Breaking	132	1.68704239677409	9	20.9	58
20181008ENST01	20181008ENST01-3	Nesting	Diospyros abyssinica	Breaking	132	1.68704239677409	10	28.9	59
20181008ENST01	20181008ENST01-3	Nesting	Diospyros abyssinica	Breaking	132	1.68704239677409	12	51.9	64
20181008ENST01	20181008ENST01-4	Nesting	Diospyros abyssinica	NotBreaking	154	1.9735212943395	0	0
20181008ENST01	20181008ENST01-4	Nesting	Diospyros abyssinica	NotBreaking	154	1.9735212943395	1	0.3
20181008ENST01	20181008ENST01-4	Nesting	Diospyros abyssinica	NotBreaking	154	1.9735212943395	2	0.8	6
20181008ENST01	20181008ENST01-4	Nesting	Diospyros abyssinica	NotBreaking	154	1.9735212943395	3	1.2	6
20181008ENST01	20181008ENST01-4	Nesting	Diospyros abyssinica	NotBreaking	154	1.9735212943395	4	2.1	7
20181008ENST01	20181008ENST01-4	Nesting	Diospyros abyssinica	NotBreaking	154	1.9735212943395	5	2.8	10
20181008ENST01	20181008ENST01-4	Nesting	Diospyros abyssinica	NotBreaking	154	1.9735212943395	6	3.1	11
20181008ENST01	20181008ENST01-4	Nesting	Diospyros abyssinica	NotBreaking	154	1.9735212943395	7	4.8	14
20181008ENST01	20181008ENST01-4	Nesting	Diospyros abyssinica	NotBreaking	154	1.9735212943395	8	6.8	23
20181008ENST01	20181008ENST01-4	Nesting	Diospyros abyssinica	NotBreaking	154	1.9735212943395	9	9.5	30
20181008ENST01	20181008ENST01-4	Nesting	Diospyros abyssinica	NotBreaking	154	1.9735212943395	10	13.6	30
20181008ENST01	20181008ENST01-4	Nesting	Diospyros abyssinica	NotBreaking	154	1.9735212943395	12	19.4	47
20181008ENST01	20181008ENST01-4	Nesting	Diospyros abyssinica	NotBreaking	154	1.9735212943395	14	25.4	47
20181008ENST01	20181008ENST01-4	Nesting	Diospyros abyssinica	NotBreaking	154	1.9735212943395	16	33.6	57
20181008ENST01	20181008ENST01-4	Nesting	Diospyros abyssinica	NotBreaking	154	1.9735212943395	18	40	63
20181008ENST01	20181008ENST01-4	Nesting	Diospyros abyssinica	NotBreaking	154	1.9735212943395	20	45	66
20181008ENST01	20181008ENST01-4	Nesting	Diospyros abyssinica	NotBreaking	154	1.9735212943395	22	0	67
20181008ENST01	20181008ENST01-4	Nesting	Diospyros abyssinica	NotBreaking	154	1.9735212943395	24	0	73
20181008ENST01	20181008ENST01-5	Nesting	Diospyros abyssinica	Breaking	132	2.06901426019464	0	0
20181008ENST01	20181008ENST01-5	Nesting	Diospyros abyssinica	Breaking	132	2.06901426019464	1	0
20181008ENST01	20181008ENST01-5	Nesting	Diospyros abyssinica	Breaking	132	2.06901426019464	2	1.5
20181008ENST01	20181008ENST01-5	Nesting	Diospyros abyssinica	Breaking	132	2.06901426019464	3	1.5
20181008ENST01	20181008ENST01-5	Nesting	Diospyros abyssinica	Breaking	132	2.06901426019464	4	2.5
20181008ENST01	20181008ENST01-5	Nesting	Diospyros abyssinica	Breaking	132	2.06901426019464	5	3.5
20181008ENST01	20181008ENST01-5	Nesting	Diospyros abyssinica	Breaking	132	2.06901426019464	6	4	9
20181008ENST01	20181008ENST01-5	Nesting	Diospyros abyssinica	Breaking	132	2.06901426019464	7	4.8	11
20181008ENST01	20181008ENST01-5	Nesting	Diospyros abyssinica	Breaking	132	2.06901426019464	8	6.9	20
20181008ENST01	20181008ENST01-5	Nesting	Diospyros abyssinica	Breaking	132	2.06901426019464	9	8.6	25
20181008ENST01	20181008ENST01-5	Nesting	Diospyros abyssinica	Breaking	132	2.06901426019464	10	11.9	27
20181008ENST01	20181008ENST01-5	Nesting	Diospyros abyssinica	Breaking	132	2.06901426019464	12	21.9	27
20181008ENST01	20181008ENST01-5	Nesting	Diospyros abyssinica	Breaking	132	2.06901426019464	14	22.5	33
20181008ENST01	20181008ENST01-5	Nesting	Diospyros abyssinica	Breaking	132	2.06901426019464	16	3.5	35
20181008ENST01	20181008ENST01-6	Nesting	Diospyros abyssinica	Breaking	117	1.40056349920868	0	0
20181008ENST01	20181008ENST01-6	Nesting	Diospyros abyssinica	Breaking	117	1.40056349920868	1	2.7	9
20181008ENST01	20181008ENST01-6	Nesting	Diospyros abyssinica	Breaking	117	1.40056349920868	2	11.6	14
20181008ENST01	20181008ENST01-6	Nesting	Diospyros abyssinica	Breaking	117	1.40056349920868	3	22.5	30
20181010ENST01	20181010ENST01-8	Abundant	Trilepisium madagascariense	Breaking	152	1.11408460164327	0	0	10
20181010ENST01	20181010ENST01-8	Abundant	Trilepisium madagascariense	Breaking	152	1.11408460164327	1	8.7	17
20181010ENST01	20181010ENST01-8	Abundant	Trilepisium madagascariense	Breaking	152	1.11408460164327	2	21.9	33
20181010ENST01	20181010ENST01-8	Abundant	Trilepisium madagascariense	Breaking	152	1.11408460164327	3	28.9	45
20181010ENST01	20181010ENST01-8	Abundant	Trilepisium madagascariense	Breaking	152	1.11408460164327	4	29.9	50
20181010ENST01	20181010ENST01-8	Abundant	Trilepisium madagascariense	Breaking	152	1.11408460164327	5		60
20181010ENST01	20181010ENST01-8	Abundant	Trilepisium madagascariense	Breaking	152	1.11408460164327	6		61
20181010ENST01	20181010ENST01-8	Abundant	Trilepisium madagascariense	Breaking	152	1.11408460164327	7		62
20181010ENST01	20181010ENST01-8	Abundant	Trilepisium madagascariense	Breaking	152	1.11408460164327	8		62
20181010ENST01	20181010ENST01-8	Abundant	Trilepisium madagascariense	Breaking	152	1.11408460164327	9		65
20181010ENST01	20181010ENST01-8	Abundant	Trilepisium madagascariense	Breaking	152	1.11408460164327	10		66
20181015JNST01	20181015JNST01-1	Nesting	Diospyros abyssinica	Breaking	133	1.90985931710274	0	0
20181015JNST01	20181015JNST01-1	Nesting	Diospyros abyssinica	Breaking	133	1.90985931710274	1	0
20181015JNST01	20181015JNST01-1	Nesting	Diospyros abyssinica	Breaking	133	1.90985931710274	2	0
20181015JNST01	20181015JNST01-1	Nesting	Diospyros abyssinica	Breaking	133	1.90985931710274	3	0.6
20181015JNST01	20181015JNST01-1	Nesting	Diospyros abyssinica	Breaking	133	1.90985931710274	4	1.1
20181015JNST01	20181015JNST01-1	Nesting	Diospyros abyssinica	Breaking	133	1.90985931710274	5	1.3	5
20181015JNST01	20181015JNST01-1	Nesting	Diospyros abyssinica	Breaking	133	1.90985931710274	6	1.9	5
20181015JNST01	20181015JNST01-1	Nesting	Diospyros abyssinica	Breaking	133	1.90985931710274	7	2.4	8
20181015JNST01	20181015JNST01-1	Nesting	Diospyros abyssinica	Breaking	133	1.90985931710274	8	3	12
20181015JNST01	20181015JNST01-1	Nesting	Diospyros abyssinica	Breaking	133	1.90985931710274	9	3.9	12
20181015JNST01	20181015JNST01-1	Nesting	Diospyros abyssinica	Breaking	133	1.90985931710274	10	5.9	18
20181015JNST01	20181015JNST01-1	Nesting	Diospyros abyssinica	Breaking	133	1.90985931710274	12	10	25
20181015JNST01	20181015JNST01-2	Nesting	Diospyros abyssinica	Breaking	118	1.46422547644544	0	0
20181015JNST01	20181015JNST01-2	Nesting	Diospyros abyssinica	Breaking	118	1.46422547644544	1	1.9
20181015JNST01	20181015JNST01-2	Nesting	Diospyros abyssinica	Breaking	118	1.46422547644544	2	6.1	9
20181015JNST01	20181015JNST01-2	Nesting	Diospyros abyssinica	Breaking	118	1.46422547644544	3	9.4	12
20181015JNST01	20181015JNST01-2	Nesting	Diospyros abyssinica	Breaking	118	1.46422547644544	4	15.9	40
20181015JNST01	20181015JNST01-3	Nesting	Diospyros abyssinica	Bending	115	1.11408460164327	0	0	8
20181015JNST01	20181015JNST01-3	Nesting	Diospyros abyssinica	Bending	115	1.11408460164327	1	7.8	17
20181015JNST01	20181015JNST01-3	Nesting	Diospyros abyssinica	Bending	115	1.11408460164327	2	27.2	28
20181015JNST01	20181015JNST01-3	Nesting	Diospyros abyssinica	Bending	115	1.11408460164327	3	35	29
20181015JNST01	20181015JNST01-3	Nesting	Diospyros abyssinica	Bending	115	1.11408460164327	4		71
20181015JNST01	20181015JNST01-3	Nesting	Diospyros abyssinica	Bending	115	1.11408460164327	5		74
20181015JNST01	20181015JNST01-3	Nesting	Diospyros abyssinica	Bending	115	1.11408460164327	6		75
20181015JNST01	20181015JNST01-3	Nesting	Diospyros abyssinica	Bending	115	1.11408460164327	7		85
20181015JNST01	20181015JNST01-3	Nesting	Diospyros abyssinica	Bending	115	1.11408460164327	8		89
20181022JNST01	20181022JNST01-1	Nesting	Vepris nobilis	Breaking	130	1.08225361302489	0	0	8
20181022JNST01	20181022JNST01-1	Nesting	Vepris nobilis	Breaking	130	1.08225361302489	1	3.4	22
20181022JNST01	20181022JNST01-1	Nesting	Vepris nobilis	Breaking	130	1.08225361302489	2	7.2	28
20181022JNST01	20181022JNST01-1	Nesting	Vepris nobilis	Breaking	130	1.08225361302489	3	17.4	46
20181022JNST01	20181022JNST01-2	Nesting	Vepris nobilis	Breaking	203	1.46422547644544	0	0
20181022JNST01	20181022JNST01-2	Nesting	Vepris nobilis	Breaking	203	1.46422547644544	1	0.4
20181022JNST01	20181022JNST01-2	Nesting	Vepris nobilis	Breaking	203	1.46422547644544	2	2	20
20181022JNST01	20181022JNST01-2	Nesting	Vepris nobilis	Breaking	203	1.46422547644544	3	3.6	25
20181022JNST01	20181022JNST01-2	Nesting	Vepris nobilis	Breaking	203	1.46422547644544	4	4.9	27
20181022JNST01	20181022JNST01-2	Nesting	Vepris nobilis	Breaking	203	1.46422547644544	5	8.6	31
20181022JNST01	20181022JNST01-2	Nesting	Vepris nobilis	Breaking	203	1.46422547644544	6	9.3	36
20181022JNST01	20181022JNST01-2	Nesting	Vepris nobilis	Breaking	203	1.46422547644544	7	10	40
20181022JNST01	20181022JNST01-2	Nesting	Vepris nobilis	Breaking	203	1.46422547644544	8	11.5	45
20181022JNST01	20181022JNST01-2	Nesting	Vepris nobilis	Breaking	203	1.46422547644544	9	12.1	49
20181022JNST01	20181022JNST01-2	Nesting	Vepris nobilis	Breaking	203	1.46422547644544	10	13.8	52
20181022JNST02	20181022JNST02-1	Nesting	Vepris nobilis	Breaking	137	1.30507053335354	0	0
20181022JNST02	20181022JNST02-1	Nesting	Vepris nobilis	Breaking	137	1.30507053335354	1	1.1
20181022JNST02	20181022JNST02-1	Nesting	Vepris nobilis	Breaking	137	1.30507053335354	2	2.6
20181022JNST02	20181022JNST02-1	Nesting	Vepris nobilis	Breaking	137	1.30507053335354	3	4
20181022JNST02	20181022JNST02-1	Nesting	Vepris nobilis	Breaking	137	1.30507053335354	4	7.1	47
20181022JNST02	20181022JNST02-1	Nesting	Vepris nobilis	Breaking	137	1.30507053335354	5	11.1	50
20181022JNST02	20181022JNST02-1	Nesting	Vepris nobilis	Breaking	137	1.30507053335354	6	14.7	63
20181022JNST02	20181022JNST02-1	Nesting	Vepris nobilis	Breaking	137	1.30507053335354	7	20.1	65
20181022JNST02	20181022JNST02-1	Nesting	Vepris nobilis	Breaking	137	1.30507053335354	8	26.9	70
20181022JNST02	20181022JNST02-1	Nesting	Vepris nobilis	Breaking	137	1.30507053335354	9	34	74
20181022JNST02	20181022JNST02-2	Nesting	Vepris nobilis	Breaking	142	1.14591559026165	0	0
20181022JNST02	20181022JNST02-2	Nesting	Vepris nobilis	Breaking	142	1.14591559026165	1	3.3	8
20181022JNST02	20181022JNST02-2	Nesting	Vepris nobilis	Breaking	142	1.14591559026165	2	12.3	36
20181022JNST02	20181022JNST02-2	Nesting	Vepris nobilis	Breaking	142	1.14591559026165	3	16.9	46
20181023BNST01	20181023BNST01-1	Nesting	Strombosia scheffleri	Breaking	#VALEUR!	2.16450722604978	0	0
20181023BNST01	20181023BNST01-1	Nesting	Strombosia scheffleri	Breaking	#VALEUR!	2.16450722604978	1	0.8
20181023BNST01	20181023BNST01-1	Nesting	Strombosia scheffleri	Breaking	#VALEUR!	2.16450722604978	2	1
20181023BNST01	20181023BNST01-1	Nesting	Strombosia scheffleri	Breaking	#VALEUR!	2.16450722604978	3	1.5
20181023BNST01	20181023BNST01-1	Nesting	Strombosia scheffleri	Breaking	#VALEUR!	2.16450722604978	4	1.7
20181023BNST01	20181023BNST01-1	Nesting	Strombosia scheffleri	Breaking	#VALEUR!	2.16450722604978	5	2.8
20181023BNST01	20181023BNST01-1	Nesting	Strombosia scheffleri	Breaking	#VALEUR!	2.16450722604978	6	2.9
20181023BNST01	20181023BNST01-1	Nesting	Strombosia scheffleri	Breaking	#VALEUR!	2.16450722604978	7	3.6
20181023BNST01	20181023BNST01-1	Nesting	Strombosia scheffleri	Breaking	#VALEUR!	2.16450722604978	8	4.6
20181023BNST01	20181023BNST01-1	Nesting	Strombosia scheffleri	Breaking	#VALEUR!	2.16450722604978	9	5.6
20181023BNST01	20181023BNST01-1	Nesting	Strombosia scheffleri	Breaking	#VALEUR!	2.16450722604978	10	6
20181023BNST01	20181023BNST01-1	Nesting	Strombosia scheffleri	Breaking	#VALEUR!	2.16450722604978	12	7.7
20181023BNST01	20181023BNST01-1	Nesting	Strombosia scheffleri	Breaking	#VALEUR!	2.16450722604978	14	10.4
20181023BNST01	20181023BNST01-1	Nesting	Strombosia scheffleri	Breaking	#VALEUR!	2.16450722604978	16	14.5
20181023BNST01	20181023BNST01-2	Nesting	Strombosia scheffleri	Breaking	160	1.71887338539247	0	0
20181023BNST01	20181023BNST01-2	Nesting	Strombosia scheffleri	Breaking	160	1.71887338539247	1	0.7
20181023BNST01	20181023BNST01-2	Nesting	Strombosia scheffleri	Breaking	160	1.71887338539247	2	1.4	7
20181023BNST01	20181023BNST01-2	Nesting	Strombosia scheffleri	Breaking	160	1.71887338539247	3	2.5	10
20181023BNST01	20181023BNST01-2	Nesting	Strombosia scheffleri	Breaking	160	1.71887338539247	4	2.7	15
20181023BNST01	20181023BNST01-2	Nesting	Strombosia scheffleri	Breaking	160	1.71887338539247	5	3.4	20
20181023BNST01	20181023BNST01-2	Nesting	Strombosia scheffleri	Breaking	160	1.71887338539247	6	4.5	25
20181023BNST01	20181023BNST01-2	Nesting	Strombosia scheffleri	Breaking	160	1.71887338539247	7	5.7	26
20181023BNST01	20181023BNST01-2	Nesting	Strombosia scheffleri	Breaking	160	1.71887338539247	8	7.2	30
20181023BNST01	20181023BNST01-2	Nesting	Strombosia scheffleri	Breaking	160	1.71887338539247	9	8.9	33
20181023BNST01	20181023BNST01-2	Nesting	Strombosia scheffleri	Breaking	160	1.71887338539247	10	10.8	39
20181023BNST01	20181023BNST01-2	Nesting	Strombosia scheffleri	Breaking	160	1.71887338539247	12	16.6	42
20181029XNST01	20181029XNST01-1	Nesting	Strombosia scheffleri	Breaking	125	2.03718327157626	0	0
20181029XNST01	20181029XNST01-1	Nesting	Strombosia scheffleri	Breaking	125	2.03718327157626	1	0.4	7
20181029XNST01	20181029XNST01-1	Nesting	Strombosia scheffleri	Breaking	125	2.03718327157626	2	0.7	11
20181029XNST01	20181029XNST01-1	Nesting	Strombosia scheffleri	Breaking	125	2.03718327157626	3	1.2	13
20181029XNST01	20181029XNST01-1	Nesting	Strombosia scheffleri	Breaking	125	2.03718327157626	4	1.4	14
20181029XNST01	20181029XNST01-1	Nesting	Strombosia scheffleri	Breaking	125	2.03718327157626	5	1.9	15
20181029XNST01	20181029XNST01-1	Nesting	Strombosia scheffleri	Breaking	125	2.03718327157626	6	2.4	16
20181029XNST01	20181029XNST01-1	Nesting	Strombosia scheffleri	Breaking	125	2.03718327157626	7	2.5	18
20181029XNST01	20181029XNST01-1	Nesting	Strombosia scheffleri	Breaking	125	2.03718327157626	8	3.2	20
20181029XNST01	20181029XNST01-1	Nesting	Strombosia scheffleri	Breaking	125	2.03718327157626	9	3.4	22
20181029XNST01	20181029XNST01-1	Nesting	Strombosia scheffleri	Breaking	125	2.03718327157626	10	3.4	22
20181029XNST01	20181029XNST01-1	Nesting	Strombosia scheffleri	Breaking	125	2.03718327157626	12	4.8	28
20181029XNST01	20181029XNST01-1	Nesting	Strombosia scheffleri	Breaking	125	2.03718327157626	14	8.4	32
20181029XNST01	20181029XNST01-4	Nesting	Strombosia scheffleri	Breaking	178	1.24140855611678	0	0
20181029XNST01	20181029XNST01-4	Nesting	Strombosia scheffleri	Breaking	178	1.24140855611678	1	0.7
20181029XNST01	20181029XNST01-4	Nesting	Strombosia scheffleri	Breaking	178	1.24140855611678	2	1.1
20181029XNST01	20181029XNST01-4	Nesting	Strombosia scheffleri	Breaking	178	1.24140855611678	3	2.9	9
20181029XNST01	20181029XNST01-4	Nesting	Strombosia scheffleri	Breaking	178	1.24140855611678	4	6.3	23
20181029XNST01	20181029XNST01-5	Nesting	Strombosia scheffleri	Breaking	120	1.62338041953733	0	0
20181029XNST01	20181029XNST01-5	Nesting	Strombosia scheffleri	Breaking	120	1.62338041953733	1	0
20181029XNST01	20181029XNST01-5	Nesting	Strombosia scheffleri	Breaking	120	1.62338041953733	2	0.1
20181029XNST01	20181029XNST01-5	Nesting	Strombosia scheffleri	Breaking	120	1.62338041953733	3	0.8
20181029XNST01	20181029XNST01-5	Nesting	Strombosia scheffleri	Breaking	120	1.62338041953733	4	1.5
20181029XNST01	20181029XNST01-5	Nesting	Strombosia scheffleri	Breaking	120	1.62338041953733	5	1.9
20181029XNST01	20181029XNST01-5	Nesting	Strombosia scheffleri	Breaking	120	1.62338041953733	6	2.6
20181029XNST01	20181029XNST01-5	Nesting	Strombosia scheffleri	Breaking	120	1.62338041953733	7	3.5	13
20181029XNST01	20181029XNST01-5	Nesting	Strombosia scheffleri	Breaking	120	1.62338041953733	8	4.9	19
20181029XNST01	20181029XNST01-5	Nesting	Strombosia scheffleri	Breaking	120	1.62338041953733	9	7.6	24
20181029XNST01	20181029XNST01-5	Nesting	Strombosia scheffleri	Breaking	120	1.62338041953733	10	10	30
20181029XNST01	20181029XNST01-5	Nesting	Strombosia scheffleri	Breaking	120	1.62338041953733	12	14.5	40
20181031XNST01	20181031XNST01-1	Nesting	Vepris nobilis	Breaking	144	1.14591559026165	0	0
20181031XNST01	20181031XNST01-1	Nesting	Vepris nobilis	Breaking	144	1.14591559026165	1	2
20181031XNST01	20181031XNST01-1	Nesting	Vepris nobilis	Breaking	144	1.14591559026165	2	3.8	4
20181031XNST01	20181031XNST01-1	Nesting	Vepris nobilis	Breaking	144	1.14591559026165	3	7.8	20
20181031XNST01	20181031XNST01-1	Nesting	Vepris nobilis	Breaking	144	1.14591559026165	4	14.6	42
20181104ENST01	20181104ENST01-1	Nesting	Turraeanthus africana	Breaking	127	2.00535228295788	0	0
20181104ENST01	20181104ENST01-1	Nesting	Turraeanthus africana	Breaking	127	2.00535228295788	1	0.7
20181104ENST01	20181104ENST01-1	Nesting	Turraeanthus africana	Breaking	127	2.00535228295788	2	1.8
20181104ENST01	20181104ENST01-1	Nesting	Turraeanthus africana	Breaking	127	2.00535228295788	3	2
20181104ENST01	20181104ENST01-1	Nesting	Turraeanthus africana	Breaking	127	2.00535228295788	4	3.2	8
20181104ENST01	20181104ENST01-1	Nesting	Turraeanthus africana	Breaking	127	2.00535228295788	5	4.8	12
20181104ENST01	20181104ENST01-1	Nesting	Turraeanthus africana	Breaking	127	2.00535228295788	6	6.3	14
20181104ENST01	20181104ENST01-1	Nesting	Turraeanthus africana	Breaking	127	2.00535228295788	7	9.1	25
20181104ENST01	20181104ENST01-1	Nesting	Turraeanthus africana	Breaking	127	2.00535228295788	8	12.3	34
20181104ENST01	20181104ENST01-2	Nesting	Turraeanthus africana	Breaking	130	2.06901426019464	0	0
20181104ENST01	20181104ENST01-2	Nesting	Turraeanthus africana	Breaking	130	2.06901426019464	1	0.2
20181104ENST01	20181104ENST01-2	Nesting	Turraeanthus africana	Breaking	130	2.06901426019464	2	0.2
20181104ENST01	20181104ENST01-2	Nesting	Turraeanthus africana	Breaking	130	2.06901426019464	3	0.2
20181104ENST01	20181104ENST01-2	Nesting	Turraeanthus africana	Breaking	130	2.06901426019464	4	0.7
20181104ENST01	20181104ENST01-2	Nesting	Turraeanthus africana	Breaking	130	2.06901426019464	5	1.2
20181104ENST01	20181104ENST01-2	Nesting	Turraeanthus africana	Breaking	130	2.06901426019464	6	2.5	5
20181104ENST01	20181104ENST01-2	Nesting	Turraeanthus africana	Breaking	130	2.06901426019464	7	3.2	10
20181104ENST01	20181104ENST01-2	Nesting	Turraeanthus africana	Breaking	130	2.06901426019464	8	4.4	12
20181104ENST01	20181104ENST01-2	Nesting	Turraeanthus africana	Breaking	130	2.06901426019464	9	6.5	15
20181104ENST01	20181104ENST01-2	Nesting	Turraeanthus africana	Breaking	130	2.06901426019464	10	11	28
20181104ENST01	20181104ENST01-2	Nesting	Turraeanthus africana	Breaking	130	2.06901426019464	12	19.6	45
20181104ENST01	20181104ENST01-3	Nesting	Turraeanthus africana	Breaking	113	2.1326762374314	0	0
20181104ENST01	20181104ENST01-3	Nesting	Turraeanthus africana	Breaking	113	2.1326762374314	1	0.4
20181104ENST01	20181104ENST01-3	Nesting	Turraeanthus africana	Breaking	113	2.1326762374314	2	0.8
20181104ENST01	20181104ENST01-3	Nesting	Turraeanthus africana	Breaking	113	2.1326762374314	3	1.8
20181104ENST01	20181104ENST01-3	Nesting	Turraeanthus africana	Breaking	113	2.1326762374314	4	2.3	5
20181104ENST01	20181104ENST01-3	Nesting	Turraeanthus africana	Breaking	113	2.1326762374314	5	3.7	8
20181104ENST01	20181104ENST01-3	Nesting	Turraeanthus africana	Breaking	113	2.1326762374314	6	4.3	11
20181104ENST01	20181104ENST01-3	Nesting	Turraeanthus africana	Breaking	113	2.1326762374314	7	5.6	16
20181104ENST01	20181104ENST01-3	Nesting	Turraeanthus africana	Breaking	113	2.1326762374314	8	7.7	25
20181104ENST01	20181104ENST01-3	Nesting	Turraeanthus africana	Breaking	113	2.1326762374314	9	12.2	32
20181104ENST01	20181104ENST01-3	Nesting	Turraeanthus africana	Breaking	113	2.1326762374314	10	15.1	38
20181108ANST01	20181108ANST01-1	Nesting	Diospyros abyssinica	Breaking	187	1.3687325105903	0	0
20181108ANST01	20181108ANST01-1	Nesting	Diospyros abyssinica	Breaking	187	1.3687325105903	1	1.5
20181108ANST01	20181108ANST01-1	Nesting	Diospyros abyssinica	Breaking	187	1.3687325105903	2	8.5	19
20181108ANST01	20181108ANST01-1	Nesting	Diospyros abyssinica	Breaking	187	1.3687325105903	3	18.7	40
20181108ANST01	20181108ANST01-1	Nesting	Diospyros abyssinica	Breaking	187	1.3687325105903	4	34	54
20181108ANST01	20181108ANST01-2	Nesting	Diospyros abyssinica	Breaking	153	2.51464810085195	0	0
20181108ANST01	20181108ANST01-2	Nesting	Diospyros abyssinica	Breaking	153	2.51464810085195	1	0.1
20181108ANST01	20181108ANST01-2	Nesting	Diospyros abyssinica	Breaking	153	2.51464810085195	2	0.2
20181108ANST01	20181108ANST01-2	Nesting	Diospyros abyssinica	Breaking	153	2.51464810085195	3	0.5
20181108ANST01	20181108ANST01-2	Nesting	Diospyros abyssinica	Breaking	153	2.51464810085195	4	1	6
20181108ANST01	20181108ANST01-2	Nesting	Diospyros abyssinica	Breaking	153	2.51464810085195	5	1.8	7
20181108ANST01	20181108ANST01-2	Nesting	Diospyros abyssinica	Breaking	153	2.51464810085195	6	2.2	8
20181108ANST01	20181108ANST01-2	Nesting	Diospyros abyssinica	Breaking	153	2.51464810085195	7	2.5	8
20181108ANST01	20181108ANST01-2	Nesting	Diospyros abyssinica	Breaking	153	2.51464810085195	8	3.4	10
20181108ANST01	20181108ANST01-2	Nesting	Diospyros abyssinica	Breaking	153	2.51464810085195	9	3.6	10
20181108ANST01	20181108ANST01-2	Nesting	Diospyros abyssinica	Breaking	153	2.51464810085195	10	4	11
20181108ANST01	20181108ANST01-2	Nesting	Diospyros abyssinica	Breaking	153	2.51464810085195	12	5.2	15
20181108ANST01	20181108ANST01-2	Nesting	Diospyros abyssinica	Breaking	153	2.51464810085195	14	7.9	19
20181108ANST01	20181108ANST01-2	Nesting	Diospyros abyssinica	Breaking	153	2.51464810085195	16	9.6	26
20181121ANST01	20181121ANST01-1	Nesting	Eucalyptus grandis	Breaking	187	1.49605646506382	0	0	4
20181121ANST01	20181121ANST01-1	Nesting	Eucalyptus grandis	Breaking	187	1.49605646506382	1	0.5	6
20181121ANST01	20181121ANST01-1	Nesting	Eucalyptus grandis	Breaking	187	1.49605646506382	2	1	6
20181121ANST01	20181121ANST01-1	Nesting	Eucalyptus grandis	Breaking	187	1.49605646506382	3	1	6
20181121ANST01	20181121ANST01-1	Nesting	Eucalyptus grandis	Breaking	187	1.49605646506382	4	2.1	10
20181121ANST01	20181121ANST01-1	Nesting	Eucalyptus grandis	Breaking	187	1.49605646506382	5	3	14
20181121ANST01	20181121ANST01-1	Nesting	Eucalyptus grandis	Breaking	187	1.49605646506382	6	5.6	20
20181121ANST01	20181121ANST01-2	Nesting	Eucalyptus grandis	Breaking	1255	1.46422547644544	0	0
20181121ANST01	20181121ANST01-2	Nesting	Eucalyptus grandis	Breaking	1255	1.46422547644544	1	1.2	5
20181121ANST01	20181121ANST01-2	Nesting	Eucalyptus grandis	Breaking	1255	1.46422547644544	2	1.5	6
20181121ANST01	20181121ANST01-2	Nesting	Eucalyptus grandis	Breaking	1255	1.46422547644544	3	2.1	7
20181121ANST01	20181121ANST01-2	Nesting	Eucalyptus grandis	Breaking	1255	1.46422547644544	4	2.2	9
20181121ANST01	20181121ANST01-2	Nesting	Eucalyptus grandis	Breaking	1255	1.46422547644544	5	2.6	10
20181121ANST01	20181121ANST01-2	Nesting	Eucalyptus grandis	Breaking	1255	1.46422547644544	6	0	10
20181121ANST01	20181121ANST01-2	Nesting	Eucalyptus grandis	Breaking	1255	1.46422547644544	7	4.2	10
20181121ANST01	20181121ANST01-2	Nesting	Eucalyptus grandis	Breaking	1255	1.46422547644544	8	5.8	13
20181130BNST01	20181130BNST01-1	Nesting	Vepris nobilis	NotBreaking	222	1.59154943091895	0	0
20181130BNST01	20181130BNST01-1	Nesting	Vepris nobilis	NotBreaking	222	1.59154943091895	1	0.2
20181130BNST01	20181130BNST01-1	Nesting	Vepris nobilis	NotBreaking	222	1.59154943091895	2	0.6
20181130BNST01	20181130BNST01-1	Nesting	Vepris nobilis	NotBreaking	222	1.59154943091895	3	1.4
20181130BNST01	20181130BNST01-1	Nesting	Vepris nobilis	NotBreaking	222	1.59154943091895	4	1.9
20181130BNST01	20181130BNST01-1	Nesting	Vepris nobilis	NotBreaking	222	1.59154943091895	5	3.7	10
20181130BNST01	20181130BNST01-1	Nesting	Vepris nobilis	NotBreaking	222	1.59154943091895	6	4.3	12
20181130BNST01	20181130BNST01-1	Nesting	Vepris nobilis	NotBreaking	222	1.59154943091895	7	4.9	15
20181130BNST01	20181130BNST01-1	Nesting	Vepris nobilis	NotBreaking	222	1.59154943091895	8	5.9	18
20181130BNST01	20181130BNST01-1	Nesting	Vepris nobilis	NotBreaking	222	1.59154943091895	9	7.3	21
20181130BNST01	20181130BNST01-1	Nesting	Vepris nobilis	NotBreaking	222	1.59154943091895	10	9	24
20181130BNST01	20181130BNST01-1	Nesting	Vepris nobilis	NotBreaking	222	1.59154943091895	12	11.9	32
20181130BNST01	20181130BNST01-1	Nesting	Vepris nobilis	NotBreaking	222	1.59154943091895	14	15.4	35
20181130BNST01	20181130BNST01-1	Nesting	Vepris nobilis	NotBreaking	222	1.59154943091895	16	19.1	37
20181130BNST01	20181130BNST01-1	Nesting	Vepris nobilis	NotBreaking	222	1.59154943091895	18	23.9	45
20181130BNST01	20181130BNST01-1	Nesting	Vepris nobilis	NotBreaking	222	1.59154943091895	20	28.9	52
20181130BNST01	20181130BNST01-1	Nesting	Vepris nobilis	NotBreaking	222	1.59154943091895	22	36	56
20181130BNST01	20181130BNST01-1	Nesting	Vepris nobilis	NotBreaking	222	1.59154943091895	24	39.8	59
20181130BNST01	20181130BNST01-2	Nesting	Vepris nobilis	Breaking	162	1.01859163578813	0	0
20181130BNST01	20181130BNST01-2	Nesting	Vepris nobilis	Breaking	162	1.01859163578813	1	2
20181130BNST01	20181130BNST01-2	Nesting	Vepris nobilis	Breaking	162	1.01859163578813	2	5.8	10
20181206ZNST01	20181206ZNST01-1	Nesting	Diospyros abyssinica	Breaking	130	1.40056349920868	0	0
20181206ZNST01	20181206ZNST01-1	Nesting	Diospyros abyssinica	Breaking	130	1.40056349920868	1	0.4
20181206ZNST01	20181206ZNST01-1	Nesting	Diospyros abyssinica	Breaking	130	1.40056349920868	2	1.4
20181206ZNST01	20181206ZNST01-1	Nesting	Diospyros abyssinica	Breaking	130	1.40056349920868	3	2.5	6
20181206ZNST01	20181206ZNST01-1	Nesting	Diospyros abyssinica	Breaking	130	1.40056349920868	4	3.5	10
20181206ZNST01	20181206ZNST01-1	Nesting	Diospyros abyssinica	Breaking	130	1.40056349920868	5	4.3	13
20181210ENST01	20181210ENST01-1	Nesting	Vepris nobilis	Breaking	160	1.43239448782706	0	0	7
20181210ENST01	20181210ENST01-1	Nesting	Vepris nobilis	Breaking	160	1.43239448782706	1	2.7	12
20181210ENST01	20181210ENST01-1	Nesting	Vepris nobilis	Breaking	160	1.43239448782706	2	5	18
20181210ENST01	20181210ENST01-1	Nesting	Vepris nobilis	Breaking	160	1.43239448782706	3	8.1	24
20181210ENST01	20181210ENST01-1	Nesting	Vepris nobilis	Breaking	160	1.43239448782706	4	11.8	30
20181210ENST01	20181210ENST01-1	Nesting	Vepris nobilis	Breaking	160	1.43239448782706	5	15.8	33
20181210ENST01	20181210ENST01-1	Nesting	Vepris nobilis	Breaking	160	1.43239448782706	6	19.8	40
20181210ENST01	20181210ENST01-1	Nesting	Vepris nobilis	Breaking	160	1.43239448782706	7	26.6	45
20181210ENST01	20181210ENST01-1	Nesting	Vepris nobilis	Breaking	160	1.43239448782706	8	30.1	71
20181210ENST01	20181210ENST01-1	Nesting	Vepris nobilis	Breaking	160	1.43239448782706	9	32.1	72
20181210ENST01	20181210ENST01-1	Nesting	Vepris nobilis	Breaking	160	1.43239448782706	10	33.8	75
20181210ENST01	20181210ENST01-1	Nesting	Vepris nobilis	Breaking	160	1.43239448782706	12		78
20181210ENST01	20181210ENST01-1	Nesting	Vepris nobilis	Breaking	160	1.43239448782706	14		81
20181210ENST01	20181210ENST01-2	Nesting	Vepris nobilis	Breaking	121	1.43239448782706	0	0
20181210ENST01	20181210ENST01-2	Nesting	Vepris nobilis	Breaking	121	1.43239448782706	1	1
20181210ENST01	20181210ENST01-2	Nesting	Vepris nobilis	Breaking	121	1.43239448782706	2	2.5	6
20181210ENST01	20181210ENST01-2	Nesting	Vepris nobilis	Breaking	121	1.43239448782706	3	3.9	10
20181210ENST01	20181210ENST01-2	Nesting	Vepris nobilis	Breaking	121	1.43239448782706	4	5.2	12
20181210ENST01	20181210ENST01-2	Nesting	Vepris nobilis	Breaking	121	1.43239448782706	5	7.3	16
20181210ENST01	20181210ENST01-2	Nesting	Vepris nobilis	Breaking	121	1.43239448782706	6	11.8	20
20181210ENST01	20181210ENST01-2	Nesting	Vepris nobilis	Breaking	121	1.43239448782706	7	14	22
20181210ENST01	20181210ENST01-2	Nesting	Vepris nobilis	Breaking	121	1.43239448782706	8	17	28
20181210ENST01	20181210ENST01-3	Nesting	Vepris nobilis	Breaking	135	1.27323954473516	0	0
20181210ENST01	20181210ENST01-3	Nesting	Vepris nobilis	Breaking	135	1.27323954473516	1	2.3	8
20181210ENST01	20181210ENST01-3	Nesting	Vepris nobilis	Breaking	135	1.27323954473516	2	4.7	16
20181210ENST01	20181210ENST01-3	Nesting	Vepris nobilis	Breaking	135	1.27323954473516	3	11.4	29
20181210ENST01	20181210ENST01-3	Nesting	Vepris nobilis	Breaking	135	1.27323954473516	4	19.6	40
20181213ZNST01	20181213ZNST01-1	Nesting	Olea welwitschii	Breaking	139	1.46422547644544	0	0
20181213ZNST01	20181213ZNST01-1	Nesting	Olea welwitschii	Breaking	139	1.46422547644544	1	0.2
20181213ZNST01	20181213ZNST01-1	Nesting	Olea welwitschii	Breaking	139	1.46422547644544	2	0.8
20181213ZNST01	20181213ZNST01-1	Nesting	Olea welwitschii	Breaking	139	1.46422547644544	3	1.3
20181213ZNST01	20181213ZNST01-1	Nesting	Olea welwitschii	Breaking	139	1.46422547644544	4	2	2
20181213ZNST01	20181213ZNST01-1	Nesting	Olea welwitschii	Breaking	139	1.46422547644544	5	3.1	3
20181213ZNST01	20181213ZNST01-1	Nesting	Olea welwitschii	Breaking	139	1.46422547644544	6	4.8	8
20181213ZNST01	20181213ZNST01-1	Nesting	Olea welwitschii	Breaking	139	1.46422547644544	7	6.9	15
20181213ZNST01	20181213ZNST01-1	Nesting	Olea welwitschii	Breaking	139	1.46422547644544	8	9.5	22
20181213ZNST01	20181213ZNST01-1	Nesting	Olea welwitschii	Breaking	139	1.46422547644544	9	14.5	29
20181213ZNST01	20181213ZNST01-2	Nesting	Olea welwitschii	Breaking	130	1.46422547644544	0	0
20181213ZNST01	20181213ZNST01-2	Nesting	Olea welwitschii	Breaking	130	1.46422547644544	1	0.4
20181213ZNST01	20181213ZNST01-2	Nesting	Olea welwitschii	Breaking	130	1.46422547644544	2	2.5
20181213ZNST01	20181213ZNST01-2	Nesting	Olea welwitschii	Breaking	130	1.46422547644544	3	3.6
20181213ZNST01	20181213ZNST01-2	Nesting	Olea welwitschii	Breaking	130	1.46422547644544	4	5.9	2
20181213ZNST01	20181213ZNST01-2	Nesting	Olea welwitschii	Breaking	130	1.46422547644544	5	8.7	15
20181213ZNST01	20181213ZNST01-2	Nesting	Olea welwitschii	Breaking	130	1.46422547644544	6	14.9	25
20190909LEUA01	20190909LEUA01-1	Abundant	Euadenia eminens	Bending	140	1.33690152197192	0	0	7
20190909LEUA01	20190909LEUA01-1	Abundant	Euadenia eminens	Bending	140	1.33690152197192	1	1.6	10
20190909LEUA01	20190909LEUA01-1	Abundant	Euadenia eminens	Bending	140	1.33690152197192	2	4	19
20190909LEUA01	20190909LEUA01-1	Abundant	Euadenia eminens	Bending	140	1.33690152197192	3	12.3	32
20190909LEUA01	20190909LEUA01-1	Abundant	Euadenia eminens	Bending	140	1.33690152197192	4	22.1	41
20190909LEUA01	20190909LEUA01-1	Abundant	Euadenia eminens	Bending	140	1.33690152197192	5	30	53
20190909LEUA01	20190909LEUA01-1	Abundant	Euadenia eminens	Bending	140	1.33690152197192	6	38.5	60
20190909LEUA01	20190909LEUA01-1	Abundant	Euadenia eminens	Bending	140	1.33690152197192	7	48	65
20190909LEUA01	20190909LEUA01-1	Abundant	Euadenia eminens	Bending	140	1.33690152197192	8		70
20190909LEUA01	20190909LEUA01-1	Abundant	Euadenia eminens	Bending	140	1.33690152197192	9		72
20190909LEUA01	20190909LEUA01-1	Abundant	Euadenia eminens	Bending	140	1.33690152197192	10		75
20190909LEUA01	20190909LEUA01-1	Abundant	Euadenia eminens	Bending	140	1.33690152197192	12		79
20190909LEUA01	20190909LEUA01-1	Abundant	Euadenia eminens	Bending	140	1.33690152197192	14		81
20190909LEUA01	20190909LEUA01-1	Abundant	Euadenia eminens	Bending	140	1.33690152197192	16		83
20190909LEUA01	20190909LEUA01-1	Abundant	Euadenia eminens	Bending	140	1.33690152197192	18		85
20190909LEUA01	20190909LEUA01-1	Abundant	Euadenia eminens	Bending	140	1.33690152197192	20		86
20190909LEUA01	20190909LEUA01-1	Abundant	Euadenia eminens	Bending	140	1.33690152197192	22		88
20190909LEUA01	20190909LEUA01-2	Abundant	Euadenia eminens	Breaking	151	2.96028194150925	0	0
20190909LEUA01	20190909LEUA01-2	Abundant	Euadenia eminens	Breaking	151	2.96028194150925	1	0.4
20190909LEUA01	20190909LEUA01-2	Abundant	Euadenia eminens	Breaking	151	2.96028194150925	2	0.5
20190909LEUA01	20190909LEUA01-2	Abundant	Euadenia eminens	Breaking	151	2.96028194150925	3	0.8
20190909LEUA01	20190909LEUA01-2	Abundant	Euadenia eminens	Breaking	151	2.96028194150925	4	0.8
20190909LEUA01	20190909LEUA01-2	Abundant	Euadenia eminens	Breaking	151	2.96028194150925	5	1
20190909LEUA01	20190909LEUA01-2	Abundant	Euadenia eminens	Breaking	151	2.96028194150925	6	1.1
20190909LEUA01	20190909LEUA01-2	Abundant	Euadenia eminens	Breaking	151	2.96028194150925	7	1.2
20190909LEUA01	20190909LEUA01-2	Abundant	Euadenia eminens	Breaking	151	2.96028194150925	8	2.1
20190909LEUA01	20190909LEUA01-2	Abundant	Euadenia eminens	Breaking	151	2.96028194150925	9	2.1	0
20190909LEUA01	20190909LEUA01-2	Abundant	Euadenia eminens	Breaking	151	2.96028194150925	10	3.3	5
20190909LEUA01	20190909LEUA01-2	Abundant	Euadenia eminens	Breaking	151	2.96028194150925	12	3.9	10
20190909LEUA01	20190909LEUA01-2	Abundant	Euadenia eminens	Breaking	151	2.96028194150925	14	5.9	20
20190909LEUA01	20190909LEUA01-3	Abundant	Euadenia eminens	Breaking	147	2.38732414637843	0	0	3
20190909LEUA01	20190909LEUA01-3	Abundant	Euadenia eminens	Breaking	147	2.38732414637843	1	0.3	4
20190909LEUA01	20190909LEUA01-3	Abundant	Euadenia eminens	Breaking	147	2.38732414637843	2	1.1	5
20190909LEUA01	20190909LEUA01-3	Abundant	Euadenia eminens	Breaking	147	2.38732414637843	3	1.3	6
20190909LEUA01	20190909LEUA01-3	Abundant	Euadenia eminens	Breaking	147	2.38732414637843	4	2.2	8
20190909LEUA01	20190909LEUA01-3	Abundant	Euadenia eminens	Breaking	147	2.38732414637843	5	2.8	11
20190909LEUA01	20190909LEUA01-3	Abundant	Euadenia eminens	Breaking	147	2.38732414637843	6	2.9	13
20190909LEUA01	20190909LEUA01-3	Abundant	Euadenia eminens	Breaking	147	2.38732414637843	7	3.4	15
20190909LEUA01	20190909LEUA01-3	Abundant	Euadenia eminens	Breaking	147	2.38732414637843	8	4.1	18
20190909LEUA01	20190909LEUA01-3	Abundant	Euadenia eminens	Breaking	147	2.38732414637843	9	5.4	21
20190909LEUA01	20190909LEUA01-3	Abundant	Euadenia eminens	Breaking	147	2.38732414637843	10	6.8	25
20190909LEUA01	20190909LEUA01-3	Abundant	Euadenia eminens	Breaking	147	2.38732414637843	12	12.8	33
20190909LEUA01	20190909LEUA01-3	Abundant	Euadenia eminens	Breaking	147	2.38732414637843	14	18.8	45
20190909LEUA01	20190909LEUA01-3	Abundant	Euadenia eminens	Breaking	147	2.38732414637843	16	24.8	52
20190909LEUA01	20190909LEUA01-3	Abundant	Euadenia eminens	Breaking	147	2.38732414637843	18	29.7	52
20190909LEUA01	20190909LEUA01-4	Abundant	Euadenia eminens	Breaking	149	2.22816920328654	0	0	0
20190909LEUA01	20190909LEUA01-4	Abundant	Euadenia eminens	Breaking	149	2.22816920328654	1	0.9	5
20190909LEUA01	20190909LEUA01-4	Abundant	Euadenia eminens	Breaking	149	2.22816920328654	2	1.5	7
20190909LEUA01	20190909LEUA01-4	Abundant	Euadenia eminens	Breaking	149	2.22816920328654	3	2.1	10
20190909LEUA01	20190909LEUA01-4	Abundant	Euadenia eminens	Breaking	149	2.22816920328654	4	2.9	11
20190909LEUA01	20190909LEUA01-4	Abundant	Euadenia eminens	Breaking	149	2.22816920328654	5	3.3	12
20190909LEUA01	20190909LEUA01-4	Abundant	Euadenia eminens	Breaking	149	2.22816920328654	6	3.7	12
20190909LEUA01	20190909LEUA01-4	Abundant	Euadenia eminens	Breaking	149	2.22816920328654	7	4.5	12
20190909LEUA01	20190909LEUA01-4	Abundant	Euadenia eminens	Breaking	149	2.22816920328654	8	5.2	14
20190909LEUA01	20190909LEUA01-4	Abundant	Euadenia eminens	Breaking	149	2.22816920328654	9	6.3	18
20190909LEUA01	20190909LEUA01-4	Abundant	Euadenia eminens	Breaking	149	2.22816920328654	10	8	23
20190909LEUA01	20190909LEUA01-4	Abundant	Euadenia eminens	Breaking	149	2.22816920328654	12	14	35
20190909LEUA01	20190909LEUA01-4	Abundant	Euadenia eminens	Breaking	149	2.22816920328654	14	21.8	45
20190909LEUA01	20190909LEUA01-5	Abundant	Euadenia eminens	NotBreaking	161	2.22816920328654	0	0	0
20190909LEUA01	20190909LEUA01-5	Abundant	Euadenia eminens	NotBreaking	161	2.22816920328654	1	1	2
20190909LEUA01	20190909LEUA01-5	Abundant	Euadenia eminens	NotBreaking	161	2.22816920328654	2	1.2	4
20190909LEUA01	20190909LEUA01-5	Abundant	Euadenia eminens	NotBreaking	161	2.22816920328654	3	1.4	6
20190909LEUA01	20190909LEUA01-5	Abundant	Euadenia eminens	NotBreaking	161	2.22816920328654	4	2	8
20190909LEUA01	20190909LEUA01-5	Abundant	Euadenia eminens	NotBreaking	161	2.22816920328654	5	2.5	9
20190909LEUA01	20190909LEUA01-5	Abundant	Euadenia eminens	NotBreaking	161	2.22816920328654	6	3.1	10
20190909LEUA01	20190909LEUA01-5	Abundant	Euadenia eminens	NotBreaking	161	2.22816920328654	7	3.1	11
20190909LEUA01	20190909LEUA01-5	Abundant	Euadenia eminens	NotBreaking	161	2.22816920328654	8	3.9	15
20190909LEUA01	20190909LEUA01-5	Abundant	Euadenia eminens	NotBreaking	161	2.22816920328654	9	4.4	18
20190909LEUA01	20190909LEUA01-5	Abundant	Euadenia eminens	NotBreaking	161	2.22816920328654	10	5.8	22
20190909LEUA01	20190909LEUA01-5	Abundant	Euadenia eminens	NotBreaking	161	2.22816920328654	12	10	30
20190909LEUA01	20190909LEUA01-5	Abundant	Euadenia eminens	NotBreaking	161	2.22816920328654	14	15.5	39
20190909LEUA01	20190909LEUA01-5	Abundant	Euadenia eminens	NotBreaking	161	2.22816920328654	16	22.5	48
20190909LEUA01	20190909LEUA01-5	Abundant	Euadenia eminens	NotBreaking	161	2.22816920328654	18	29.2	51
20190909LEUA01	20190909LEUA01-5	Abundant	Euadenia eminens	NotBreaking	161	2.22816920328654	20	33	60
20190909LEUA01	20190909LEUA01-5	Abundant	Euadenia eminens	NotBreaking	161	2.22816920328654	22	45	65
20190909LEUA01	20190909LEUA01-5	Abundant	Euadenia eminens	NotBreaking	161	2.22816920328654	24	65	65
20190909LEUA02	20190909LEUA02-1	Abundant	Euadenia eminens	Breaking	146	1.87802832848437	0	0	0
20190909LEUA02	20190909LEUA02-1	Abundant	Euadenia eminens	Breaking	146	1.87802832848437	1	0.1	0
20190909LEUA02	20190909LEUA02-1	Abundant	Euadenia eminens	Breaking	146	1.87802832848437	2	0.2	0
20190909LEUA02	20190909LEUA02-1	Abundant	Euadenia eminens	Breaking	146	1.87802832848437	3	0.5	1
20190909LEUA02	20190909LEUA02-1	Abundant	Euadenia eminens	Breaking	146	1.87802832848437	4	1.3	5
20190909LEUA02	20190909LEUA02-1	Abundant	Euadenia eminens	Breaking	146	1.87802832848437	5	1.4	5
20190909LEUA02	20190909LEUA02-1	Abundant	Euadenia eminens	Breaking	146	1.87802832848437	6	1.4	6
20190909LEUA02	20190909LEUA02-1	Abundant	Euadenia eminens	Breaking	146	1.87802832848437	7	1.8	8
20190909LEUA02	20190909LEUA02-1	Abundant	Euadenia eminens	Breaking	146	1.87802832848437	8	2.2	8
20190909LEUA02	20190909LEUA02-1	Abundant	Euadenia eminens	Breaking	146	1.87802832848437	9	2.4	8
20190909LEUA02	20190909LEUA02-1	Abundant	Euadenia eminens	Breaking	146	1.87802832848437	10	2.7	10
20190909LEUA02	20190909LEUA02-1	Abundant	Euadenia eminens	Breaking	146	1.87802832848437	12	4	15
20190909LEUA02	20190909LEUA02-1	Abundant	Euadenia eminens	Breaking	146	1.87802832848437	14	6.2	21
20190909LEUA02	20190909LEUA02-1	Abundant	Euadenia eminens	Breaking	146	1.87802832848437	16	9	22
20190909LEUA02	20190909LEUA02-1	Abundant	Euadenia eminens	Breaking	146	1.87802832848437	18	13.6	35
20190909LEUA02	20190909LEUA02-2	Abundant	Euadenia eminens	NotBreaking	167	2.16450722604978	0	0
20190909LEUA02	20190909LEUA02-2	Abundant	Euadenia eminens	NotBreaking	167	2.16450722604978	1	0.2
20190909LEUA02	20190909LEUA02-2	Abundant	Euadenia eminens	NotBreaking	167	2.16450722604978	2	0.5
20190909LEUA02	20190909LEUA02-2	Abundant	Euadenia eminens	NotBreaking	167	2.16450722604978	3	0.7
20190909LEUA02	20190909LEUA02-2	Abundant	Euadenia eminens	NotBreaking	167	2.16450722604978	4	0.9
20190909LEUA02	20190909LEUA02-2	Abundant	Euadenia eminens	NotBreaking	167	2.16450722604978	5	1
20190909LEUA02	20190909LEUA02-2	Abundant	Euadenia eminens	NotBreaking	167	2.16450722604978	6	1.2
20190909LEUA02	20190909LEUA02-2	Abundant	Euadenia eminens	NotBreaking	167	2.16450722604978	7	1.5
20190909LEUA02	20190909LEUA02-2	Abundant	Euadenia eminens	NotBreaking	167	2.16450722604978	8	2.5	5
20190909LEUA02	20190909LEUA02-2	Abundant	Euadenia eminens	NotBreaking	167	2.16450722604978	9	2.7	7
20190909LEUA02	20190909LEUA02-2	Abundant	Euadenia eminens	NotBreaking	167	2.16450722604978	10	3	9
20190909LEUA02	20190909LEUA02-2	Abundant	Euadenia eminens	NotBreaking	167	2.16450722604978	12	4.4	11
20190909LEUA02	20190909LEUA02-2	Abundant	Euadenia eminens	NotBreaking	167	2.16450722604978	14	5.7	20
20190909LEUA02	20190909LEUA02-2	Abundant	Euadenia eminens	NotBreaking	167	2.16450722604978	16	13.1	23
20190909LEUA02	20190909LEUA02-2	Abundant	Euadenia eminens	NotBreaking	167	2.16450722604978	18	15.5	34
20190909LEUA02	20190909LEUA02-2	Abundant	Euadenia eminens	NotBreaking	167	2.16450722604978	20	18.8	37
20190909LEUA02	20190909LEUA02-2	Abundant	Euadenia eminens	NotBreaking	167	2.16450722604978	22	22	41
20190909LEUA02	20190909LEUA02-2	Abundant	Euadenia eminens	NotBreaking	167	2.16450722604978	24	25.4	44
20190909LEUA02	20190909LEUA02-3	Abundant	Euadenia eminens	Breaking	129	1.9735212943395	0	0	0
20190909LEUA02	20190909LEUA02-3	Abundant	Euadenia eminens	Breaking	129	1.9735212943395	1	1.6	6
20190909LEUA02	20190909LEUA02-3	Abundant	Euadenia eminens	Breaking	129	1.9735212943395	2	4.2	13
20190909LEUA02	20190909LEUA02-3	Abundant	Euadenia eminens	Breaking	129	1.9735212943395	3	10.8	23
20190909LEUA02	20190909LEUA02-3	Abundant	Euadenia eminens	Breaking	129	1.9735212943395	4	18.4	29
20190909LEUA02	20190909LEUA02-4	Abundant	Euadenia eminens	Breaking	123	1.55971844230057	0	0	0
20190909LEUA02	20190909LEUA02-4	Abundant	Euadenia eminens	Breaking	123	1.55971844230057	1	2	4
20190909LEUA02	20190909LEUA02-4	Abundant	Euadenia eminens	Breaking	123	1.55971844230057	2	3.1	8
20190909LEUA02	20190909LEUA02-4	Abundant	Euadenia eminens	Breaking	123	1.55971844230057	3	5.1	11
20190909LEUA02	20190909LEUA02-4	Abundant	Euadenia eminens	Breaking	123	1.55971844230057	4	9.6	20
20190909LEUA02	20190909LEUA02-4	Abundant	Euadenia eminens	Breaking	123	1.55971844230057	5	15.1	34
20190909LEUA02	20190909LEUA02-4	Abundant	Euadenia eminens	Breaking	123	1.55971844230057	6	21.8	42
20190909LEUA02	20190909LEUA02-4	Abundant	Euadenia eminens	Breaking	123	1.55971844230057	7	28	54
20190909LEUA02	20190909LEUA02-5	Abundant	Euadenia eminens	Breaking	154	1.5278874536822	0	0
20190909LEUA02	20190909LEUA02-5	Abundant	Euadenia eminens	Breaking	154	1.5278874536822	1	0.3
20190909LEUA02	20190909LEUA02-5	Abundant	Euadenia eminens	Breaking	154	1.5278874536822	2	0.9
20190909LEUA02	20190909LEUA02-5	Abundant	Euadenia eminens	Breaking	154	1.5278874536822	3	2.7	11
20190909LEUA02	20190909LEUA02-5	Abundant	Euadenia eminens	Breaking	154	1.5278874536822	4	4.8	16
20190909LEUA02	20190909LEUA02-5	Abundant	Euadenia eminens	Breaking	154	1.5278874536822	5	6.8	17
20190909LEUA02	20190909LEUA02-5	Abundant	Euadenia eminens	Breaking	154	1.5278874536822	6	11.3	26
20190911LCNP01	20190911LCNP01-1	Abundant	Tabernaemontana pachysiphon	Breaking	112	1.75070437401085	0	0	4
20190911LCNP01	20190911LCNP01-1	Abundant	Tabernaemontana pachysiphon	Breaking	112	1.75070437401085	1	1.6	9
20190911LCNP01	20190911LCNP01-1	Abundant	Tabernaemontana pachysiphon	Breaking	112	1.75070437401085	2	5.4	16
20190911LCNP01	20190911LCNP01-1	Abundant	Tabernaemontana pachysiphon	Breaking	112	1.75070437401085	3	33.5	54
20190911LCNP01	20190911LCNP01-2	Abundant	Tabernaemontana pachysiphon	Breaking	110	1.40056349920868	0	0	11
20190911LCNP01	20190911LCNP01-2	Abundant	Tabernaemontana pachysiphon	Breaking	110	1.40056349920868	1	5.2	15
20190911LCNP01	20190911LCNP01-2	Abundant	Tabernaemontana pachysiphon	Breaking	110	1.40056349920868	2	16.4	32
20190911LCNP01	20190911LCNP01-2	Abundant	Tabernaemontana pachysiphon	Breaking	110	1.40056349920868	3	34.2	53
20190911LCNP01	20190911LCNP01-2	Abundant	Tabernaemontana pachysiphon	Breaking	110	1.40056349920868	4		62
20190911LCNP01	20190911LCNP01-2	Abundant	Tabernaemontana pachysiphon	Breaking	110	1.40056349920868	5		68
20190911LCNP01	20190911LCNP01-2	Abundant	Tabernaemontana pachysiphon	Breaking	110	1.40056349920868	6		71
20190911LCNP01	20190911LCNP01-2	Abundant	Tabernaemontana pachysiphon	Breaking	110	1.40056349920868	7		74
20190911LCNP01	20190911LCNP01-2	Abundant	Tabernaemontana pachysiphon	Breaking	110	1.40056349920868	8		74
20190911LCNP01	20190911LCNP01-2	Abundant	Tabernaemontana pachysiphon	Breaking	110	1.40056349920868	9		76
20190911LCNP01	20190911LCNP01-2	Abundant	Tabernaemontana pachysiphon	Breaking	110	1.40056349920868	10		76
20190911LCNP01	20190911LCNP01-2	Abundant	Tabernaemontana pachysiphon	Breaking	110	1.40056349920868	12		77
20190911LCNP01	20190911LCNP01-2	Abundant	Tabernaemontana pachysiphon	Breaking	110	1.40056349920868	14		79
20190911LCNP01	20190911LCNP01-2	Abundant	Tabernaemontana pachysiphon	Breaking	110	1.40056349920868	16		80
20190911LCNP01	20190911LCNP01-2	Abundant	Tabernaemontana pachysiphon	Breaking	110	1.40056349920868	18		82
20190911LCNP01	20190911LCNP01-3	Abundant	Tabernaemontana pachysiphon	Breaking	129	1.94169030572112	0	0
20190911LCNP01	20190911LCNP01-3	Abundant	Tabernaemontana pachysiphon	Breaking	129	1.94169030572112	1	1.4	7
20190911LCNP01	20190911LCNP01-3	Abundant	Tabernaemontana pachysiphon	Breaking	129	1.94169030572112	2	2.6	8
20190911LCNP01	20190911LCNP01-3	Abundant	Tabernaemontana pachysiphon	Breaking	129	1.94169030572112	3	3.3	11
20190911LCNP01	20190911LCNP01-3	Abundant	Tabernaemontana pachysiphon	Breaking	129	1.94169030572112	4	9.6	17
20190911LCNP01	20190911LCNP01-3	Abundant	Tabernaemontana pachysiphon	Breaking	129	1.94169030572112	5	11.6	20
20190911LCNP01	20190911LCNP01-3	Abundant	Tabernaemontana pachysiphon	Breaking	129	1.94169030572112	6	16.7	23
20190911LCNP01	20190911LCNP01-3	Abundant	Tabernaemontana pachysiphon	Breaking	129	1.94169030572112	7	0.1	45
20190911LCNP01	20190911LCNP01-4	Abundant	Tabernaemontana pachysiphon	Breaking	126	1.59154943091895	0	0
20190911LCNP01	20190911LCNP01-4	Abundant	Tabernaemontana pachysiphon	Breaking	126	1.59154943091895	1	1.3	2
20190911LCNP01	20190911LCNP01-4	Abundant	Tabernaemontana pachysiphon	Breaking	126	1.59154943091895	2	3.4	2
20190911LCNP01	20190911LCNP01-4	Abundant	Tabernaemontana pachysiphon	Breaking	126	1.59154943091895	3	5.4	10
20190911LCNP01	20190911LCNP01-4	Abundant	Tabernaemontana pachysiphon	Breaking	126	1.59154943091895	4	15	39
20190911LCNP01	20190911LCNP01-4	Abundant	Tabernaemontana pachysiphon	Breaking	126	1.59154943091895	5	0.3	65
20190911LCNP01	20190911LCNP01-4	Abundant	Tabernaemontana pachysiphon	Breaking	126	1.59154943091895	6	0.3	69
20190911LCNP01	20190911LCNP01-4	Abundant	Tabernaemontana pachysiphon	Breaking	126	1.59154943091895	7	0.3	72
20190911LCNP01	20190911LCNP01-4	Abundant	Tabernaemontana pachysiphon	Breaking	126	1.59154943091895	8	0.3	72
20190911LCNP01	20190911LCNP01-4	Abundant	Tabernaemontana pachysiphon	Breaking	126	1.59154943091895	9	0.3	74
20190911LCNP01	20190911LCNP01-5	Abundant	Tabernaemontana pachysiphon	Breaking	137	1.84619733986599	0	0
20190911LCNP01	20190911LCNP01-5	Abundant	Tabernaemontana pachysiphon	Breaking	137	1.84619733986599	1	0.1
20190911LCNP01	20190911LCNP01-5	Abundant	Tabernaemontana pachysiphon	Breaking	137	1.84619733986599	2	0.7
20190911LCNP01	20190911LCNP01-5	Abundant	Tabernaemontana pachysiphon	Breaking	137	1.84619733986599	3	1.8
20190911LCNP01	20190911LCNP01-5	Abundant	Tabernaemontana pachysiphon	Breaking	137	1.84619733986599	4	3.2	12
20190911LCNP01	20190911LCNP01-5	Abundant	Tabernaemontana pachysiphon	Breaking	137	1.84619733986599	5	4.3	15
20190911LCNP01	20190911LCNP01-5	Abundant	Tabernaemontana pachysiphon	Breaking	137	1.84619733986599	6	7.2	27
20190911LCNP02	20190911LCNP02-1	Abundant	Tabernaemontana pachysiphon	Breaking	145	1.65521140815571	0	0
20190911LCNP02	20190911LCNP02-1	Abundant	Tabernaemontana pachysiphon	Breaking	145	1.65521140815571	1	0.3
20190911LCNP02	20190911LCNP02-1	Abundant	Tabernaemontana pachysiphon	Breaking	145	1.65521140815571	2	0.6	1
20190911LCNP02	20190911LCNP02-1	Abundant	Tabernaemontana pachysiphon	Breaking	145	1.65521140815571	3	1.4	3
20190911LCNP02	20190911LCNP02-1	Abundant	Tabernaemontana pachysiphon	Breaking	145	1.65521140815571	4	1.9	5
20190911LCNP02	20190911LCNP02-1	Abundant	Tabernaemontana pachysiphon	Breaking	145	1.65521140815571	5	2.5	8
20190911LCNP02	20190911LCNP02-1	Abundant	Tabernaemontana pachysiphon	Breaking	145	1.65521140815571	6	3.4	10
20190911LCNP02	20190911LCNP02-1	Abundant	Tabernaemontana pachysiphon	Breaking	145	1.65521140815571	7	5.5	18
20190911LCNP02	20190911LCNP02-1	Abundant	Tabernaemontana pachysiphon	Breaking	145	1.65521140815571	8	10.6	29
20190911LCNP02	20190911LCNP02-1	Abundant	Tabernaemontana pachysiphon	Breaking	145	1.65521140815571	9	18.6	42
20190911LCNP02	20190911LCNP02-2	Abundant	Tabernaemontana pachysiphon	Breaking	156	1.55971844230057	0	0	6
20190911LCNP02	20190911LCNP02-2	Abundant	Tabernaemontana pachysiphon	Breaking	156	1.55971844230057	1	1.8	8
20190911LCNP02	20190911LCNP02-2	Abundant	Tabernaemontana pachysiphon	Breaking	156	1.55971844230057	2	7.7	29
20190911LCNP02	20190911LCNP02-2	Abundant	Tabernaemontana pachysiphon	Breaking	156	1.55971844230057	3	9.2	26
20190911LCNP02	20190911LCNP02-2	Abundant	Tabernaemontana pachysiphon	Breaking	156	1.55971844230057	4	10.7	35
20190911LCNP02	20190911LCNP02-2	Abundant	Tabernaemontana pachysiphon	Breaking	156	1.55971844230057	5	13.6	42
20190911LCNP02	20190911LCNP02-2	Abundant	Tabernaemontana pachysiphon	Breaking	156	1.55971844230057	6	16.8	46
20190911LCNP02	20190911LCNP02-2	Abundant	Tabernaemontana pachysiphon	Breaking	156	1.55971844230057	7	21.2	54
20190911LCNP02	20190911LCNP02-2	Abundant	Tabernaemontana pachysiphon	Breaking	156	1.55971844230057	8	17.2	57
20190911LCNP02	20190911LCNP02-3	Abundant	Tabernaemontana pachysiphon	Breaking	196	2.19633821466816	0	0
20190911LCNP02	20190911LCNP02-3	Abundant	Tabernaemontana pachysiphon	Breaking	196	2.19633821466816	1	0.2
20190911LCNP02	20190911LCNP02-3	Abundant	Tabernaemontana pachysiphon	Breaking	196	2.19633821466816	2	0.3
20190911LCNP02	20190911LCNP02-3	Abundant	Tabernaemontana pachysiphon	Breaking	196	2.19633821466816	3	0.4
20190911LCNP02	20190911LCNP02-3	Abundant	Tabernaemontana pachysiphon	Breaking	196	2.19633821466816	4	0.4
20190911LCNP02	20190911LCNP02-3	Abundant	Tabernaemontana pachysiphon	Breaking	196	2.19633821466816	5	0.4
20190911LCNP02	20190911LCNP02-3	Abundant	Tabernaemontana pachysiphon	Breaking	196	2.19633821466816	6	0.4
20190911LCNP02	20190911LCNP02-3	Abundant	Tabernaemontana pachysiphon	Breaking	196	2.19633821466816	7	0.4
20190911LCNP02	20190911LCNP02-3	Abundant	Tabernaemontana pachysiphon	Breaking	196	2.19633821466816	8	2.4
20190911LCNP02	20190911LCNP02-3	Abundant	Tabernaemontana pachysiphon	Breaking	196	2.19633821466816	9	4.4
20190911LCNP02	20190911LCNP02-3	Abundant	Tabernaemontana pachysiphon	Breaking	196	2.19633821466816	10	6.4
20190911LCNP02	20190911LCNP02-3	Abundant	Tabernaemontana pachysiphon	Breaking	196	2.19633821466816	12	2.5	8
20190911LCNP02	20190911LCNP02-3	Abundant	Tabernaemontana pachysiphon	Breaking	196	2.19633821466816	14	2.9	11
20190911LCNP02	20190911LCNP02-3	Abundant	Tabernaemontana pachysiphon	Breaking	196	2.19633821466816	16	4	14
20190911LCNP02	20190911LCNP02-3	Abundant	Tabernaemontana pachysiphon	Breaking	196	2.19633821466816	18	6.5	19
20190911LCNP02	20190911LCNP02-4	Abundant	Tabernaemontana pachysiphon	Breaking	147	1.81436635124761	0	0
20190911LCNP02	20190911LCNP02-4	Abundant	Tabernaemontana pachysiphon	Breaking	147	1.81436635124761	1	2	4
20190911LCNP02	20190911LCNP02-4	Abundant	Tabernaemontana pachysiphon	Breaking	147	1.81436635124761	2	2.7	9
20190911LCNP02	20190911LCNP02-4	Abundant	Tabernaemontana pachysiphon	Breaking	147	1.81436635124761	3	3.2	11
20190911LCNP02	20190911LCNP02-4	Abundant	Tabernaemontana pachysiphon	Breaking	147	1.81436635124761	4	4.5	21
20190911LCNP02	20190911LCNP02-4	Abundant	Tabernaemontana pachysiphon	Breaking	147	1.81436635124761	5	5.7	30
20190911LCNP02	20190911LCNP02-4	Abundant	Tabernaemontana pachysiphon	Breaking	147	1.81436635124761	6	8.1	40
20190911LCNP02	20190911LCNP02-4	Abundant	Tabernaemontana pachysiphon	Breaking	147	1.81436635124761	7	11.2	49
20190911LCNP02	20190911LCNP02-4	Abundant	Tabernaemontana pachysiphon	Breaking	147	1.81436635124761	8	13.5	51
20190911LCNP02	20190911LCNP02-4	Abundant	Tabernaemontana pachysiphon	Breaking	147	1.81436635124761	9	15.6	63
20190911LCNP02	20190911LCNP02-4	Abundant	Tabernaemontana pachysiphon	Breaking	147	1.81436635124761	10	19.2	68
20190911LCNP02	20190911LCNP02-5	Abundant	Tabernaemontana pachysiphon	Breaking	151	1.65521140815571	0	0
20190911LCNP02	20190911LCNP02-5	Abundant	Tabernaemontana pachysiphon	Breaking	151	1.65521140815571	1	0.2
20190911LCNP02	20190911LCNP02-5	Abundant	Tabernaemontana pachysiphon	Breaking	151	1.65521140815571	2	0.7
20190911LCNP02	20190911LCNP02-5	Abundant	Tabernaemontana pachysiphon	Breaking	151	1.65521140815571	3	1.7	4
20190911LCNP02	20190911LCNP02-5	Abundant	Tabernaemontana pachysiphon	Breaking	151	1.65521140815571	4	2.2	6
20190911LCNP02	20190911LCNP02-5	Abundant	Tabernaemontana pachysiphon	Breaking	151	1.65521140815571	5	2.7	8
20190911LCNP02	20190911LCNP02-5	Abundant	Tabernaemontana pachysiphon	Breaking	151	1.65521140815571	6	3.7	10
20190911LCNP02	20190911LCNP02-5	Abundant	Tabernaemontana pachysiphon	Breaking	151	1.65521140815571	7	5.7	16
20190911LCNP02	20190911LCNP02-5	Abundant	Tabernaemontana pachysiphon	Breaking	151	1.65521140815571	8	10.3	28
20190911LCNP02	20190911LCNP02-5	Abundant	Tabernaemontana pachysiphon	Breaking	151	1.65521140815571	9	15.7	39
20190912LCNP01	20190912LCNP01-1	Abundant	Tabernaemontana pachysiphon	Breaking	192	1.94169030572112	0	0
20190912LCNP01	20190912LCNP01-1	Abundant	Tabernaemontana pachysiphon	Breaking	192	1.94169030572112	1	0.5
20190912LCNP01	20190912LCNP01-1	Abundant	Tabernaemontana pachysiphon	Breaking	192	1.94169030572112	2	1.5
20190912LCNP01	20190912LCNP01-1	Abundant	Tabernaemontana pachysiphon	Breaking	192	1.94169030572112	3	1.7	1
20190912LCNP01	20190912LCNP01-1	Abundant	Tabernaemontana pachysiphon	Breaking	192	1.94169030572112	4	2.2	6
20190912LCNP01	20190912LCNP01-1	Abundant	Tabernaemontana pachysiphon	Breaking	192	1.94169030572112	5	2.3	8
20190912LCNP01	20190912LCNP01-1	Abundant	Tabernaemontana pachysiphon	Breaking	192	1.94169030572112	6	2.5	9
20190912LCNP01	20190912LCNP01-1	Abundant	Tabernaemontana pachysiphon	Breaking	192	1.94169030572112	7	2.9	11
20190912LCNP01	20190912LCNP01-1	Abundant	Tabernaemontana pachysiphon	Breaking	192	1.94169030572112	8	4	15
20190912LCNP01	20190912LCNP01-1	Abundant	Tabernaemontana pachysiphon	Breaking	192	1.94169030572112	9	8.1	24
20190912LCNP01	20190912LCNP01-2	Abundant	Tabernaemontana pachysiphon	NotBreaking	144	1.75070437401085	0	0	5
20190912LCNP01	20190912LCNP01-2	Abundant	Tabernaemontana pachysiphon	NotBreaking	144	1.75070437401085	1	1.7	9
20190912LCNP01	20190912LCNP01-2	Abundant	Tabernaemontana pachysiphon	NotBreaking	144	1.75070437401085	2	4.6	15
20190912LCNP01	20190912LCNP01-2	Abundant	Tabernaemontana pachysiphon	NotBreaking	144	1.75070437401085	3	10.3	25
20190912LCNP01	20190912LCNP01-2	Abundant	Tabernaemontana pachysiphon	NotBreaking	144	1.75070437401085	4	19	32
20190912LCNP01	20190912LCNP01-2	Abundant	Tabernaemontana pachysiphon	NotBreaking	144	1.75070437401085	5		53
20190912LCNP01	20190912LCNP01-2	Abundant	Tabernaemontana pachysiphon	NotBreaking	144	1.75070437401085	6		57
20190912LCNP01	20190912LCNP01-2	Abundant	Tabernaemontana pachysiphon	NotBreaking	144	1.75070437401085	7		60
20190912LCNP01	20190912LCNP01-2	Abundant	Tabernaemontana pachysiphon	NotBreaking	144	1.75070437401085	8		61
20190912LCNP01	20190912LCNP01-2	Abundant	Tabernaemontana pachysiphon	NotBreaking	144	1.75070437401085	9		67
20190912LCNP01	20190912LCNP01-2	Abundant	Tabernaemontana pachysiphon	NotBreaking	144	1.75070437401085	10		70
20190912LCNP01	20190912LCNP01-2	Abundant	Tabernaemontana pachysiphon	NotBreaking	144	1.75070437401085	12		73
20190912LCNP01	20190912LCNP01-2	Abundant	Tabernaemontana pachysiphon	NotBreaking	144	1.75070437401085	14		73
20190912LCNP01	20190912LCNP01-2	Abundant	Tabernaemontana pachysiphon	NotBreaking	144	1.75070437401085	16		75
20190912LCNP01	20190912LCNP01-2	Abundant	Tabernaemontana pachysiphon	NotBreaking	144	1.75070437401085	18		76
20190912LCNP01	20190912LCNP01-2	Abundant	Tabernaemontana pachysiphon	NotBreaking	144	1.75070437401085	20		76
20190912LCNP01	20190912LCNP01-2	Abundant	Tabernaemontana pachysiphon	NotBreaking	144	1.75070437401085	22		78
20190912LCNP01	20190912LCNP01-2	Abundant	Tabernaemontana pachysiphon	NotBreaking	144	1.75070437401085	24		78
20190912LCNP01	20190912LCNP01-3	Abundant	Tabernaemontana pachysiphon	NotBreaking	142	1.49605646506382	0	0
20190912LCNP01	20190912LCNP01-3	Abundant	Tabernaemontana pachysiphon	NotBreaking	142	1.49605646506382	1	1.4	5
20190912LCNP01	20190912LCNP01-3	Abundant	Tabernaemontana pachysiphon	NotBreaking	142	1.49605646506382	2	3.8	10
20190912LCNP01	20190912LCNP01-3	Abundant	Tabernaemontana pachysiphon	NotBreaking	142	1.49605646506382	3	13.2	35
20190912LCNP01	20190912LCNP01-3	Abundant	Tabernaemontana pachysiphon	NotBreaking	142	1.49605646506382	4	0.3	65
20190912LCNP01	20190912LCNP01-3	Abundant	Tabernaemontana pachysiphon	NotBreaking	142	1.49605646506382	5	0.3	67
20190912LCNP01	20190912LCNP01-3	Abundant	Tabernaemontana pachysiphon	NotBreaking	142	1.49605646506382	6	0.3	70
20190912LCNP01	20190912LCNP01-3	Abundant	Tabernaemontana pachysiphon	NotBreaking	142	1.49605646506382	7	0.3	74
20190912LCNP01	20190912LCNP01-3	Abundant	Tabernaemontana pachysiphon	NotBreaking	142	1.49605646506382	8	0.3	74
20190912LCNP01	20190912LCNP01-3	Abundant	Tabernaemontana pachysiphon	NotBreaking	142	1.49605646506382	9	0.3	77
20190912LCNP01	20190912LCNP01-3	Abundant	Tabernaemontana pachysiphon	NotBreaking	142	1.49605646506382	10	0.3	79
20190912LCNP01	20190912LCNP01-3	Abundant	Tabernaemontana pachysiphon	NotBreaking	142	1.49605646506382	12	0.3	79
20190912LCNP01	20190912LCNP01-3	Abundant	Tabernaemontana pachysiphon	NotBreaking	142	1.49605646506382	14	0.3	80
20190912LCNP01	20190912LCNP01-3	Abundant	Tabernaemontana pachysiphon	NotBreaking	142	1.49605646506382	16	0.3	81
20190912LCNP01	20190912LCNP01-3	Abundant	Tabernaemontana pachysiphon	NotBreaking	142	1.49605646506382	18	0.3	82
20190912LCNP01	20190912LCNP01-3	Abundant	Tabernaemontana pachysiphon	NotBreaking	142	1.49605646506382	20	0.3	84
20190912LCNP01	20190912LCNP01-3	Abundant	Tabernaemontana pachysiphon	NotBreaking	142	1.49605646506382	22	0.3	85
20190912LCNP01	20190912LCNP01-3	Abundant	Tabernaemontana pachysiphon	NotBreaking	142	1.49605646506382	24	0.3	86
20190912LCNP01	20190912LCNP01-4	Abundant	Tabernaemontana pachysiphon	Breaking	172	2.03718327157626	0	0
20190912LCNP01	20190912LCNP01-4	Abundant	Tabernaemontana pachysiphon	Breaking	172	2.03718327157626	1	0.1
20190912LCNP01	20190912LCNP01-4	Abundant	Tabernaemontana pachysiphon	Breaking	172	2.03718327157626	2	1.2	2
20190912LCNP01	20190912LCNP01-4	Abundant	Tabernaemontana pachysiphon	Breaking	172	2.03718327157626	3	1.8	6
20190912LCNP01	20190912LCNP01-4	Abundant	Tabernaemontana pachysiphon	Breaking	172	2.03718327157626	4	1.9	6
20190912LCNP01	20190912LCNP01-4	Abundant	Tabernaemontana pachysiphon	Breaking	172	2.03718327157626	5	2.1	7
20190912LCNP01	20190912LCNP01-4	Abundant	Tabernaemontana pachysiphon	Breaking	172	2.03718327157626	6	2.2	8
20190912LCNP01	20190912LCNP01-4	Abundant	Tabernaemontana pachysiphon	Breaking	172	2.03718327157626	7	2.6	9
20190912LCNP01	20190912LCNP01-4	Abundant	Tabernaemontana pachysiphon	Breaking	172	2.03718327157626	8	3.1	12
20190912LCNP01	20190912LCNP01-4	Abundant	Tabernaemontana pachysiphon	Breaking	172	2.03718327157626	9	4.9	13
20190912LCNP01	20190912LCNP01-4	Abundant	Tabernaemontana pachysiphon	Breaking	172	2.03718327157626	10	5.1	17
20190912LCNP01	20190912LCNP01-5	Abundant	Tabernaemontana pachysiphon	Breaking	144	1.49605646506382	0	0
20190912LCNP01	20190912LCNP01-5	Abundant	Tabernaemontana pachysiphon	Breaking	144	1.49605646506382	1	1	2
20190912LCNP01	20190912LCNP01-5	Abundant	Tabernaemontana pachysiphon	Breaking	144	1.49605646506382	2	1.6	5
20190912LCNP01	20190912LCNP01-5	Abundant	Tabernaemontana pachysiphon	Breaking	144	1.49605646506382	3	2.5	10
20190912LCNP01	20190912LCNP01-5	Abundant	Tabernaemontana pachysiphon	Breaking	144	1.49605646506382	4	4.1	13
20190912LCNP02	20190912LCNP02-1	Abundant	Tabernaemontana pachysiphon	Breaking	197	1.78253536262923	0	0
20190912LCNP02	20190912LCNP02-1	Abundant	Tabernaemontana pachysiphon	Breaking	197	1.78253536262923	1	0.3
20190912LCNP02	20190912LCNP02-1	Abundant	Tabernaemontana pachysiphon	Breaking	197	1.78253536262923	2	0.4
20190912LCNP02	20190912LCNP02-1	Abundant	Tabernaemontana pachysiphon	Breaking	197	1.78253536262923	3	1
20190912LCNP02	20190912LCNP02-1	Abundant	Tabernaemontana pachysiphon	Breaking	197	1.78253536262923	4	2.1	6
20190912LCNP02	20190912LCNP02-1	Abundant	Tabernaemontana pachysiphon	Breaking	197	1.78253536262923	5	3	10
20190912LCNP02	20190912LCNP02-1	Abundant	Tabernaemontana pachysiphon	Breaking	197	1.78253536262923	6	5	15
20190912LCNP02	20190912LCNP02-1	Abundant	Tabernaemontana pachysiphon	Breaking	197	1.78253536262923	7	11.6	31
20190912LCNP02	20190912LCNP02-2	Abundant	Tabernaemontana pachysiphon	Breaking	124	1.71887338539247	0	0
20190912LCNP02	20190912LCNP02-2	Abundant	Tabernaemontana pachysiphon	Breaking	124	1.71887338539247	1	0.4	3
20190912LCNP02	20190912LCNP02-2	Abundant	Tabernaemontana pachysiphon	Breaking	124	1.71887338539247	2	1.5	6
20190912LCNP02	20190912LCNP02-2	Abundant	Tabernaemontana pachysiphon	Breaking	124	1.71887338539247	3	2.6	10
20190912LCNP02	20190912LCNP02-2	Abundant	Tabernaemontana pachysiphon	Breaking	124	1.71887338539247	4	4	11
20190912LCNP02	20190912LCNP02-2	Abundant	Tabernaemontana pachysiphon	Breaking	124	1.71887338539247	5	15.1	12
20190912LCNP02	20190912LCNP02-2	Abundant	Tabernaemontana pachysiphon	Breaking	124	1.71887338539247	6	17.4	16
20190912LCNP02	20190912LCNP02-2	Abundant	Tabernaemontana pachysiphon	Breaking	124	1.71887338539247	7	12	25
20190912LCNP02	20190912LCNP02-2	Abundant	Tabernaemontana pachysiphon	Breaking	124	1.71887338539247	8		36
20190912LCNP02	20190912LCNP02-2	Abundant	Tabernaemontana pachysiphon	Breaking	124	1.71887338539247	9		45
20190912LCNP02	20190912LCNP02-3	Abundant	Tabernaemontana pachysiphon	Breaking	168	1.59154943091895	0	0	3
20190912LCNP02	20190912LCNP02-3	Abundant	Tabernaemontana pachysiphon	Breaking	168	1.59154943091895	1	0.4	6
20190912LCNP02	20190912LCNP02-3	Abundant	Tabernaemontana pachysiphon	Breaking	168	1.59154943091895	2	1.2	9
20190912LCNP02	20190912LCNP02-3	Abundant	Tabernaemontana pachysiphon	Breaking	168	1.59154943091895	3	2.5	14
20190912LCNP02	20190912LCNP02-3	Abundant	Tabernaemontana pachysiphon	Breaking	168	1.59154943091895	4	7	24
20190912LCNP02	20190912LCNP02-3	Abundant	Tabernaemontana pachysiphon	Breaking	168	1.59154943091895	5	28.5	64
20190912LCNP02	20190912LCNP02-3	Abundant	Tabernaemontana pachysiphon	Breaking	168	1.59154943091895	6		66
20190912LCNP02	20190912LCNP02-3	Abundant	Tabernaemontana pachysiphon	Breaking	168	1.59154943091895	7		68
20190912LCNP02	20190912LCNP02-3	Abundant	Tabernaemontana pachysiphon	Breaking	168	1.59154943091895	8		73
20190912LCNP02	20190912LCNP02-3	Abundant	Tabernaemontana pachysiphon	Breaking	168	1.59154943091895	9		76
20190912LCNP02	20190912LCNP02-3	Abundant	Tabernaemontana pachysiphon	Breaking	168	1.59154943091895	10		78
20190912LCNP02	20190912LCNP02-4	Abundant	Tabernaemontana pachysiphon	Breaking	158	1.90985931710274	0	0
20190912LCNP02	20190912LCNP02-4	Abundant	Tabernaemontana pachysiphon	Breaking	158	1.90985931710274	1	0.2
20190912LCNP02	20190912LCNP02-4	Abundant	Tabernaemontana pachysiphon	Breaking	158	1.90985931710274	2	0.7
20190912LCNP02	20190912LCNP02-4	Abundant	Tabernaemontana pachysiphon	Breaking	158	1.90985931710274	3	1.3
20190912LCNP02	20190912LCNP02-4	Abundant	Tabernaemontana pachysiphon	Breaking	158	1.90985931710274	4	1.7
20190912LCNP02	20190912LCNP02-4	Abundant	Tabernaemontana pachysiphon	Breaking	158	1.90985931710274	5	1.9
20190912LCNP02	20190912LCNP02-4	Abundant	Tabernaemontana pachysiphon	Breaking	158	1.90985931710274	6	2.1
20190912LCNP02	20190912LCNP02-4	Abundant	Tabernaemontana pachysiphon	Breaking	158	1.90985931710274	7	2.6
20190912LCNP02	20190912LCNP02-4	Abundant	Tabernaemontana pachysiphon	Breaking	158	1.90985931710274	8	3.6
20190912LCNP02	20190912LCNP02-4	Abundant	Tabernaemontana pachysiphon	Breaking	158	1.90985931710274	9	4.5
20190912LCNP02	20190912LCNP02-4	Abundant	Tabernaemontana pachysiphon	Breaking	158	1.90985931710274	10	6.5	18
20190912LCNP02	20190912LCNP02-5	Abundant	Tabernaemontana pachysiphon	Breaking	194	1.62338041953733	0	0
20190912LCNP02	20190912LCNP02-5	Abundant	Tabernaemontana pachysiphon	Breaking	194	1.62338041953733	1	1.3	5
20190912LCNP02	20190912LCNP02-5	Abundant	Tabernaemontana pachysiphon	Breaking	194	1.62338041953733	2	1.8	7
20190912LCNP02	20190912LCNP02-5	Abundant	Tabernaemontana pachysiphon	Breaking	194	1.62338041953733	3	2.7	10
20190912LCNP02	20190912LCNP02-5	Abundant	Tabernaemontana pachysiphon	Breaking	194	1.62338041953733	4	4.1	15
20190912LCNP02	20190912LCNP02-5	Abundant	Tabernaemontana pachysiphon	Breaking	194	1.62338041953733	5	18.8	25
20190912LCNP02	20190912LCNP02-5	Abundant	Tabernaemontana pachysiphon	Breaking	194	1.62338041953733	6	14	38
20190912LCNP02	20190912LCNP02-5	Abundant	Tabernaemontana pachysiphon	Breaking	194	1.62338041953733	7	30.5	59
20190912LCNP02	20190912LCNP02-5	Abundant	Tabernaemontana pachysiphon	Breaking	194	1.62338041953733	8	0	65
20190912LCNP02	20190912LCNP02-5	Abundant	Tabernaemontana pachysiphon	Breaking	194	1.62338041953733	9	0	66
20190912LCNP02	20190912LCNP02-5	Abundant	Tabernaemontana pachysiphon	Breaking	194	1.62338041953733	10	0	71
20190912LCNP02	20190912LCNP02-5	Abundant	Tabernaemontana pachysiphon	Breaking	194	1.62338041953733	12	0	73
20190916LEUA01	20190916LEUA01-1	Abundant	Euadenia eminens	Breaking	180	1.90985931710274	0	0
20190916LEUA01	20190916LEUA01-1	Abundant	Euadenia eminens	Breaking	180	1.90985931710274	1	0.2
20190916LEUA01	20190916LEUA01-1	Abundant	Euadenia eminens	Breaking	180	1.90985931710274	2	0.5
20190916LEUA01	20190916LEUA01-1	Abundant	Euadenia eminens	Breaking	180	1.90985931710274	3	1.1
20190916LEUA01	20190916LEUA01-1	Abundant	Euadenia eminens	Breaking	180	1.90985931710274	4	1.3	2
20190916LEUA01	20190916LEUA01-1	Abundant	Euadenia eminens	Breaking	180	1.90985931710274	5	2.5	4
20190916LEUA01	20190916LEUA01-1	Abundant	Euadenia eminens	Breaking	180	1.90985931710274	6	3.1	5
20190916LEUA01	20190916LEUA01-1	Abundant	Euadenia eminens	Breaking	180	1.90985931710274	7	3.6	8
20190916LEUA01	20190916LEUA01-1	Abundant	Euadenia eminens	Breaking	180	1.90985931710274	8	4.5	11
20190916LEUA01	20190916LEUA01-1	Abundant	Euadenia eminens	Breaking	180	1.90985931710274	9	6.6	15
20190916LEUA01	20190916LEUA01-1	Abundant	Euadenia eminens	Breaking	180	1.90985931710274	10	8	16
20190916LEUA01	20190916LEUA01-1	Abundant	Euadenia eminens	Breaking	180	1.90985931710274	12	15	26
20190916LEUA01	20190916LEUA01-1	Abundant	Euadenia eminens	Breaking	180	1.90985931710274	14	20.2	35
20190916LEUA01	20190916LEUA01-1	Abundant	Euadenia eminens	Breaking	180	1.90985931710274	16	22.5	44
20190916LEUA01	20190916LEUA01-1	Abundant	Euadenia eminens	Breaking	180	1.90985931710274	18	32	49
20190916LEUA01	20190916LEUA01-1	Abundant	Euadenia eminens	Breaking	180	1.90985931710274	20	0	49
20190916LEUA01	20190916LEUA01-2	Abundant	Euadenia eminens	Breaking	123	1.55971844230057	0	0	2
20190916LEUA01	20190916LEUA01-2	Abundant	Euadenia eminens	Breaking	123	1.55971844230057	1	1	4
20190916LEUA01	20190916LEUA01-2	Abundant	Euadenia eminens	Breaking	123	1.55971844230057	2	1.2	6
20190916LEUA01	20190916LEUA01-2	Abundant	Euadenia eminens	Breaking	123	1.55971844230057	3	3.1	13
20190916LEUA01	20190916LEUA01-2	Abundant	Euadenia eminens	Breaking	123	1.55971844230057	4	7.9	31
20190916LEUA01	20190916LEUA01-2	Abundant	Euadenia eminens	Breaking	123	1.55971844230057	5	16.9	45
20190916LEUA01	20190916LEUA01-2	Abundant	Euadenia eminens	Breaking	123	1.55971844230057	6		56
20190916LEUA01	20190916LEUA01-3	Abundant	Euadenia eminens	Breaking	187	1.49605646506382	0	0
20190916LEUA01	20190916LEUA01-3	Abundant	Euadenia eminens	Breaking	187	1.49605646506382	1	2.5	5
20190916LEUA01	20190916LEUA01-3	Abundant	Euadenia eminens	Breaking	187	1.49605646506382	2	3.4	11
20190916LEUA01	20190916LEUA01-3	Abundant	Euadenia eminens	Breaking	187	1.49605646506382	3	6.2	20
20190916LEUA01	20190916LEUA01-3	Abundant	Euadenia eminens	Breaking	187	1.49605646506382	4	8.6	27
20190916LEUA01	20190916LEUA01-3	Abundant	Euadenia eminens	Breaking	187	1.49605646506382	5	11.1	35
20190916LEUA01	20190916LEUA01-3	Abundant	Euadenia eminens	Breaking	187	1.49605646506382	6	14.6	45
20190916LEUA01	20190916LEUA01-3	Abundant	Euadenia eminens	Breaking	187	1.49605646506382	7	19.1	50
20190916LEUA01	20190916LEUA01-3	Abundant	Euadenia eminens	Breaking	187	1.49605646506382	8	21.7	55
20190916LEUA01	20190916LEUA01-3	Abundant	Euadenia eminens	Breaking	187	1.49605646506382	9	27.2	61
20190916LEUA01	20190916LEUA01-4	Abundant	Euadenia eminens	Breaking	170	1.62338041953733	0	0	-9
20190916LEUA01	20190916LEUA01-4	Abundant	Euadenia eminens	Breaking	170	1.62338041953733	1	0.7	-8
20190916LEUA01	20190916LEUA01-4	Abundant	Euadenia eminens	Breaking	170	1.62338041953733	2	1.6	-2
20190916LEUA01	20190916LEUA01-4	Abundant	Euadenia eminens	Breaking	170	1.62338041953733	3	2.1
20190916LEUA01	20190916LEUA01-4	Abundant	Euadenia eminens	Breaking	170	1.62338041953733	4	3	2
20190916LEUA01	20190916LEUA01-4	Abundant	Euadenia eminens	Breaking	170	1.62338041953733	5	7.3	6
20190916LEUA01	20190916LEUA01-4	Abundant	Euadenia eminens	Breaking	170	1.62338041953733	6	12.2	10
20190916LEUA01	20190916LEUA01-4	Abundant	Euadenia eminens	Breaking	170	1.62338041953733	7	19.7	24
20190916LEUA01	20190916LEUA01-5	Abundant	Euadenia eminens	Breaking	165	2.19633821466816	0	0	1
20190916LEUA01	20190916LEUA01-5	Abundant	Euadenia eminens	Breaking	165	2.19633821466816	1	1	6
20190916LEUA01	20190916LEUA01-5	Abundant	Euadenia eminens	Breaking	165	2.19633821466816	2	1.6	10
20190916LEUA01	20190916LEUA01-5	Abundant	Euadenia eminens	Breaking	165	2.19633821466816	3	2	11
20190916LEUA01	20190916LEUA01-5	Abundant	Euadenia eminens	Breaking	165	2.19633821466816	4	2.2	11
20190916LEUA01	20190916LEUA01-5	Abundant	Euadenia eminens	Breaking	165	2.19633821466816	5	2.4	14
20190916LEUA01	20190916LEUA01-5	Abundant	Euadenia eminens	Breaking	165	2.19633821466816	6	2.5	15
20190916LEUA01	20190916LEUA01-5	Abundant	Euadenia eminens	Breaking	165	2.19633821466816	7	3	15
20190916LEUA01	20190916LEUA01-5	Abundant	Euadenia eminens	Breaking	165	2.19633821466816	8	3.5	16
20190916LEUA01	20190916LEUA01-5	Abundant	Euadenia eminens	Breaking	165	2.19633821466816	9	4	18
20190916LEUA01	20190916LEUA01-5	Abundant	Euadenia eminens	Breaking	165	2.19633821466816	10	4.5	19
20190916LEUA01	20190916LEUA01-5	Abundant	Euadenia eminens	Breaking	165	2.19633821466816	12	9.2	30
20190916LEUA01	20190916LEUA01-5	Abundant	Euadenia eminens	Breaking	165	2.19633821466816	14	11.1	33
20190916LEUA01	20190916LEUA01-5	Abundant	Euadenia eminens	Breaking	165	2.19633821466816	16	11.8	38
20190916LEUA01	20190916LEUA01-5	Abundant	Euadenia eminens	Breaking	165	2.19633821466816	18	14.2	41
20190916LEUA01	20190916LEUA01-5	Abundant	Euadenia eminens	Breaking	165	2.19633821466816	20	17.2	48
20190916LEUA01	20190916LEUA01-5	Abundant	Euadenia eminens	Breaking	165	2.19633821466816	22	20	51
20190916LCAF01	20190916LCAF01-1	Abundant	Celtis africana	Breaking	252	1.94169030572112	0	0
20190916LCAF01	20190916LCAF01-1	Abundant	Celtis africana	Breaking	252	1.94169030572112	1	0.6
20190916LCAF01	20190916LCAF01-1	Abundant	Celtis africana	Breaking	252	1.94169030572112	2	1
20190916LCAF01	20190916LCAF01-1	Abundant	Celtis africana	Breaking	252	1.94169030572112	3	1.3	3
20190916LCAF01	20190916LCAF01-1	Abundant	Celtis africana	Breaking	252	1.94169030572112	4	1.5	5
20190916LCAF01	20190916LCAF01-1	Abundant	Celtis africana	Breaking	252	1.94169030572112	5	1.6	8
20190916LCAF01	20190916LCAF01-1	Abundant	Celtis africana	Breaking	252	1.94169030572112	6	1.8	9
20190916LCAF01	20190916LCAF01-1	Abundant	Celtis africana	Breaking	252	1.94169030572112	7	2.2	10
20190916LCAF01	20190916LCAF01-1	Abundant	Celtis africana	Breaking	252	1.94169030572112	8	2.5	12
20190916LCAF01	20190916LCAF01-1	Abundant	Celtis africana	Breaking	252	1.94169030572112	9	3.2	12
20190916LCAF01	20190916LCAF01-2	Abundant	Celtis africana	Breaking	165	1.71887338539247	0	0	1
20190916LCAF01	20190916LCAF01-2	Abundant	Celtis africana	Breaking	165	1.71887338539247	1	0.4	4
20190916LCAF01	20190916LCAF01-2	Abundant	Celtis africana	Breaking	165	1.71887338539247	2	0.8	5
20190916LCAF01	20190916LCAF01-2	Abundant	Celtis africana	Breaking	165	1.71887338539247	3	1	6
20190916LCAF01	20190916LCAF01-2	Abundant	Celtis africana	Breaking	165	1.71887338539247	4	1.9	8
20190916LCAF01	20190916LCAF01-2	Abundant	Celtis africana	Breaking	165	1.71887338539247	5	3.3	14
20190916LCAF01	20190916LCAF01-3	Abundant	Celtis africana	Breaking	137	1.55971844230057	0	0
20190916LCAF01	20190916LCAF01-3	Abundant	Celtis africana	Breaking	137	1.55971844230057	1	1.6	4
20190916LCAF01	20190916LCAF01-3	Abundant	Celtis africana	Breaking	137	1.55971844230057	2	2.5	7
20190916LCAF01	20190916LCAF01-3	Abundant	Celtis africana	Breaking	137	1.55971844230057	3	9.6	28
20190916LCAF01	20190916LCAF01-3	Abundant	Celtis africana	Breaking	137	1.55971844230057	4	17.5	45
20190916LCAF01	20190916LCAF01-3	Abundant	Celtis africana	Breaking	137	1.55971844230057	5	30.5	57
20190916LCAF01	20190916LCAF01-3	Abundant	Celtis africana	Breaking	137	1.55971844230057	6	0.5	65
20190916LCAF01	20190916LCAF01-3	Abundant	Celtis africana	Breaking	137	1.55971844230057	7	0.5	67
20190916LCAF01	20190916LCAF01-3	Abundant	Celtis africana	Breaking	137	1.55971844230057	8	0.5	71
20190916LCAF01	20190916LCAF01-3	Abundant	Celtis africana	Breaking	137	1.55971844230057	9	0.5	72
20190916LCAF01	20190916LCAF01-3	Abundant	Celtis africana	Breaking	137	1.55971844230057	10	0.5	74
20190916LCAF01	20190916LCAF01-3	Abundant	Celtis africana	Breaking	137	1.55971844230057	12	0.5	77
20190916LCAF01	20190916LCAF01-3	Abundant	Celtis africana	Breaking	137	1.55971844230057	14	0.5	77
20190916LCAF01	20190916LCAF01-3	Abundant	Celtis africana	Breaking	137	1.55971844230057	16	0.5	78
20190916LCAF01	20190916LCAF01-3	Abundant	Celtis africana	Breaking	137	1.55971844230057	18	0.5	81
20190916LCAF01	20190916LCAF01-3	Abundant	Celtis africana	Breaking	137	1.55971844230057	20	0.5	82
20190916LCAF01	20190916LCAF01-3	Abundant	Celtis africana	Breaking	137	1.55971844230057	22	0.5	83
20190916LCAF01	20190916LCAF01-4	Abundant	Celtis africana	Breaking	232	1.90985931710274	0	0
20190916LCAF01	20190916LCAF01-4	Abundant	Celtis africana	Breaking	232	1.90985931710274	1	0.3
20190916LCAF01	20190916LCAF01-4	Abundant	Celtis africana	Breaking	232	1.90985931710274	2	1.2
20190916LCAF01	20190916LCAF01-4	Abundant	Celtis africana	Breaking	232	1.90985931710274	3	1.5	1
20190916LCAF01	20190916LCAF01-4	Abundant	Celtis africana	Breaking	232	1.90985931710274	4	1.6	5
20190916LCAF01	20190916LCAF01-4	Abundant	Celtis africana	Breaking	232	1.90985931710274	5	2	7
20190916LCAF01	20190916LCAF01-4	Abundant	Celtis africana	Breaking	232	1.90985931710274	6	2.6	8
20190916LCAF01	20190916LCAF01-5	Abundant	Celtis africana	Breaking	173	1.27323954473516	0	0	9
20190916LCAF01	20190916LCAF01-5	Abundant	Celtis africana	Breaking	173	1.27323954473516	1	2.6	16
20190916LCAF01	20190916LCAF01-5	Abundant	Celtis africana	Breaking	173	1.27323954473516	2	13.1	38
20190918LNEO01	20190918LNEO01-2	Abundant	Neoboutonia macrocalyx	Breaking	149	2.26000019190491	0	0
20190918LNEO01	20190918LNEO01-2	Abundant	Neoboutonia macrocalyx	Breaking	149	2.26000019190491	1	0.2
20190918LNEO01	20190918LNEO01-2	Abundant	Neoboutonia macrocalyx	Breaking	149	2.26000019190491	2	0.5
20190918LNEO01	20190918LNEO01-2	Abundant	Neoboutonia macrocalyx	Breaking	149	2.26000019190491	3	0.7
20190918LNEO01	20190918LNEO01-2	Abundant	Neoboutonia macrocalyx	Breaking	149	2.26000019190491	4	1
20190918LNEO01	20190918LNEO01-2	Abundant	Neoboutonia macrocalyx	Breaking	149	2.26000019190491	5	1.2
20190918LNEO01	20190918LNEO01-2	Abundant	Neoboutonia macrocalyx	Breaking	149	2.26000019190491	6	1.3	3
20190918LNEO01	20190918LNEO01-2	Abundant	Neoboutonia macrocalyx	Breaking	149	2.26000019190491	7	1.4
20190918LNEO01	20190918LNEO01-2	Abundant	Neoboutonia macrocalyx	Breaking	149	2.26000019190491	8	1.6	8
20190918LNEO01	20190918LNEO01-2	Abundant	Neoboutonia macrocalyx	Breaking	149	2.26000019190491	9	1.7	11
20190918LNEO01	20190918LNEO01-2	Abundant	Neoboutonia macrocalyx	Breaking	149	2.26000019190491	10	2.2	11
20190918LNEO01	20190918LNEO01-2	Abundant	Neoboutonia macrocalyx	Breaking	149	2.26000019190491	12	5	15
20190918LNEO01	20190918LNEO01-3	Abundant	Neoboutonia macrocalyx	NotBreaking	174	2.61014106670708	0	0
20190918LNEO01	20190918LNEO01-3	Abundant	Neoboutonia macrocalyx	NotBreaking	174	2.61014106670708	1	0.1
20190918LNEO01	20190918LNEO01-3	Abundant	Neoboutonia macrocalyx	NotBreaking	174	2.61014106670708	2	0.3
20190918LNEO01	20190918LNEO01-3	Abundant	Neoboutonia macrocalyx	NotBreaking	174	2.61014106670708	3	0.4
20190918LNEO01	20190918LNEO01-3	Abundant	Neoboutonia macrocalyx	NotBreaking	174	2.61014106670708	4	0.5
20190918LNEO01	20190918LNEO01-3	Abundant	Neoboutonia macrocalyx	NotBreaking	174	2.61014106670708	5	0.9
20190918LNEO01	20190918LNEO01-3	Abundant	Neoboutonia macrocalyx	NotBreaking	174	2.61014106670708	6	1.4
20190918LNEO01	20190918LNEO01-3	Abundant	Neoboutonia macrocalyx	NotBreaking	174	2.61014106670708	7	1.6
20190918LNEO01	20190918LNEO01-3	Abundant	Neoboutonia macrocalyx	NotBreaking	174	2.61014106670708	8	1.9
20190918LNEO01	20190918LNEO01-3	Abundant	Neoboutonia macrocalyx	NotBreaking	174	2.61014106670708	9	3.5	1
20190918LNEO01	20190918LNEO01-3	Abundant	Neoboutonia macrocalyx	NotBreaking	174	2.61014106670708	10	4.6	13
20190918LNEO01	20190918LNEO01-3	Abundant	Neoboutonia macrocalyx	NotBreaking	174	2.61014106670708	12	4.7	13
20190918LNEO01	20190918LNEO01-3	Abundant	Neoboutonia macrocalyx	NotBreaking	174	2.61014106670708	14	5.4	13
20190918LNEO01	20190918LNEO01-3	Abundant	Neoboutonia macrocalyx	NotBreaking	174	2.61014106670708	16	6.2	16
20190918LNEO01	20190918LNEO01-3	Abundant	Neoboutonia macrocalyx	NotBreaking	174	2.61014106670708	18	8.3	19
20190918LNEO01	20190918LNEO01-3	Abundant	Neoboutonia macrocalyx	NotBreaking	174	2.61014106670708	20	13.6	24
20190918LNEO01	20190918LNEO01-3	Abundant	Neoboutonia macrocalyx	NotBreaking	174	2.61014106670708	22	24.6	33
20190918LNEO01	20190918LNEO01-3	Abundant	Neoboutonia macrocalyx	NotBreaking	174	2.61014106670708	24	1.1	45
20190918LNEO01	20190918LNEO01-4	Abundant	Neoboutonia macrocalyx	Breaking	130	1.75070437401085	0	0
20190918LNEO01	20190918LNEO01-4	Abundant	Neoboutonia macrocalyx	Breaking	130	1.75070437401085	1	1.1
20190918LNEO01	20190918LNEO01-4	Abundant	Neoboutonia macrocalyx	Breaking	130	1.75070437401085	2	1.5	3
20190918LNEO01	20190918LNEO01-4	Abundant	Neoboutonia macrocalyx	Breaking	130	1.75070437401085	3	2	7
20190918LNEO01	20190918LNEO01-4	Abundant	Neoboutonia macrocalyx	Breaking	130	1.75070437401085	4	3	12
20190918LNEO01	20190918LNEO01-5	Abundant	Neoboutonia macrocalyx	Breaking	171	2.00535228295788	0	0	1
20190918LNEO01	20190918LNEO01-5	Abundant	Neoboutonia macrocalyx	Breaking	171	2.00535228295788	1	0.2	5
20190918LNEO01	20190918LNEO01-5	Abundant	Neoboutonia macrocalyx	Breaking	171	2.00535228295788	2	0.3	7
20190918LNEO01	20190918LNEO01-5	Abundant	Neoboutonia macrocalyx	Breaking	171	2.00535228295788	3	0.5	7
20190918LNEO01	20190918LNEO01-5	Abundant	Neoboutonia macrocalyx	Breaking	171	2.00535228295788	4	0.8	8
20190918LNEO01	20190918LNEO01-5	Abundant	Neoboutonia macrocalyx	Breaking	171	2.00535228295788	5	0.9	9
20190918LNEO01	20190918LNEO01-5	Abundant	Neoboutonia macrocalyx	Breaking	171	2.00535228295788	6	1.1	10
20190918LNEO01	20190918LNEO01-5	Abundant	Neoboutonia macrocalyx	Breaking	171	2.00535228295788	7	1.5	10
20190918LNEO01	20190918LNEO01-5	Abundant	Neoboutonia macrocalyx	Breaking	171	2.00535228295788	8	2.2	13
20190918LNEO01	20190918LNEO01-5	Abundant	Neoboutonia macrocalyx	Breaking	171	2.00535228295788	9	3.1	14
20190918LNEO02	20190918LNEO02-1	Abundant	Neoboutonia macrocalyx	Breaking	138	2.22816920328654	0	0
20190918LNEO02	20190918LNEO02-1	Abundant	Neoboutonia macrocalyx	Breaking	138	2.22816920328654	1	0.9
20190918LNEO02	20190918LNEO02-1	Abundant	Neoboutonia macrocalyx	Breaking	138	2.22816920328654	2	1	2
20190918LNEO02	20190918LNEO02-1	Abundant	Neoboutonia macrocalyx	Breaking	138	2.22816920328654	3	1.1	2
20190918LNEO02	20190918LNEO02-1	Abundant	Neoboutonia macrocalyx	Breaking	138	2.22816920328654	4	1.1	2
20190918LNEO02	20190918LNEO02-1	Abundant	Neoboutonia macrocalyx	Breaking	138	2.22816920328654	5	1.1	2
20190918LNEO02	20190918LNEO02-1	Abundant	Neoboutonia macrocalyx	Breaking	138	2.22816920328654	6	1.3	8
20190918LNEO02	20190918LNEO02-1	Abundant	Neoboutonia macrocalyx	Breaking	138	2.22816920328654	7	1.3	8
20190918LNEO02	20190918LNEO02-1	Abundant	Neoboutonia macrocalyx	Breaking	138	2.22816920328654	8	1.7	10
20190918LNEO02	20190918LNEO02-1	Abundant	Neoboutonia macrocalyx	Breaking	138	2.22816920328654	9	2.3	11
20190918LNEO02	20190918LNEO02-1	Abundant	Neoboutonia macrocalyx	Breaking	138	2.22816920328654	10	2.6	12
20190918LNEO02	20190918LNEO02-1	Abundant	Neoboutonia macrocalyx	Breaking	138	2.22816920328654	12	4.8	17
20190918LNEO02	20190918LNEO02-2	Abundant	Neoboutonia macrocalyx	Breaking	177	2.70563403256222	0	0
20190918LNEO02	20190918LNEO02-2	Abundant	Neoboutonia macrocalyx	Breaking	177	2.70563403256222	1	0.3
20190918LNEO02	20190918LNEO02-2	Abundant	Neoboutonia macrocalyx	Breaking	177	2.70563403256222	2	0.9
20190918LNEO02	20190918LNEO02-2	Abundant	Neoboutonia macrocalyx	Breaking	177	2.70563403256222	3	1.1
20190918LNEO02	20190918LNEO02-2	Abundant	Neoboutonia macrocalyx	Breaking	177	2.70563403256222	4	1.2
20190918LNEO02	20190918LNEO02-2	Abundant	Neoboutonia macrocalyx	Breaking	177	2.70563403256222	5	1.2
20190918LNEO02	20190918LNEO02-2	Abundant	Neoboutonia macrocalyx	Breaking	177	2.70563403256222	6	1.3	5
20190918LNEO02	20190918LNEO02-2	Abundant	Neoboutonia macrocalyx	Breaking	177	2.70563403256222	7	1.3	4
20190918LNEO02	20190918LNEO02-2	Abundant	Neoboutonia macrocalyx	Breaking	177	2.70563403256222	8	1.4	5
20190918LNEO02	20190918LNEO02-2	Abundant	Neoboutonia macrocalyx	Breaking	177	2.70563403256222	9	1.5	7
20190918LNEO02	20190918LNEO02-2	Abundant	Neoboutonia macrocalyx	Breaking	177	2.70563403256222	10	1.7	7
20190918LNEO02	20190918LNEO02-2	Abundant	Neoboutonia macrocalyx	Breaking	177	2.70563403256222	12	1.8	8
20190918LNEO02	20190918LNEO02-2	Abundant	Neoboutonia macrocalyx	Breaking	177	2.70563403256222	14	2.2	10
20190918LNEO02	20190918LNEO02-2	Abundant	Neoboutonia macrocalyx	Breaking	177	2.70563403256222	16	2.4	11
20190918LNEO02	20190918LNEO02-2	Abundant	Neoboutonia macrocalyx	Breaking	177	2.70563403256222	18	2.8	13
20190918LNEO02	20190918LNEO02-2	Abundant	Neoboutonia macrocalyx	Breaking	177	2.70563403256222	20	3.3	15
20190918LNEO02	20190918LNEO02-2	Abundant	Neoboutonia macrocalyx	Breaking	177	2.70563403256222	22	4.1	17
20190918LNEO02	20190918LNEO02-3	Abundant	Neoboutonia macrocalyx	NotBreaking	160	3.15126787321953	0	0
20190918LNEO02	20190918LNEO02-3	Abundant	Neoboutonia macrocalyx	NotBreaking	160	3.15126787321953	1	0.1
20190918LNEO02	20190918LNEO02-3	Abundant	Neoboutonia macrocalyx	NotBreaking	160	3.15126787321953	2	0.5
20190918LNEO02	20190918LNEO02-3	Abundant	Neoboutonia macrocalyx	NotBreaking	160	3.15126787321953	3	0.6
20190918LNEO02	20190918LNEO02-3	Abundant	Neoboutonia macrocalyx	NotBreaking	160	3.15126787321953	4	0.7
20190918LNEO02	20190918LNEO02-3	Abundant	Neoboutonia macrocalyx	NotBreaking	160	3.15126787321953	5	0.7
20190918LNEO02	20190918LNEO02-3	Abundant	Neoboutonia macrocalyx	NotBreaking	160	3.15126787321953	6	0.7
20190918LNEO02	20190918LNEO02-3	Abundant	Neoboutonia macrocalyx	NotBreaking	160	3.15126787321953	7	0.9
20190918LNEO02	20190918LNEO02-3	Abundant	Neoboutonia macrocalyx	NotBreaking	160	3.15126787321953	8	1.2
20190918LNEO02	20190918LNEO02-3	Abundant	Neoboutonia macrocalyx	NotBreaking	160	3.15126787321953	9	1.3
20190918LNEO02	20190918LNEO02-3	Abundant	Neoboutonia macrocalyx	NotBreaking	160	3.15126787321953	10	1.4
20190918LNEO02	20190918LNEO02-3	Abundant	Neoboutonia macrocalyx	NotBreaking	160	3.15126787321953	12	1.4
20190918LNEO02	20190918LNEO02-3	Abundant	Neoboutonia macrocalyx	NotBreaking	160	3.15126787321953	14	1.4
20190918LNEO02	20190918LNEO02-3	Abundant	Neoboutonia macrocalyx	NotBreaking	160	3.15126787321953	16	1.4
20190918LNEO02	20190918LNEO02-3	Abundant	Neoboutonia macrocalyx	NotBreaking	160	3.15126787321953	18	1.5
20190918LNEO02	20190918LNEO02-3	Abundant	Neoboutonia macrocalyx	NotBreaking	160	3.15126787321953	20	1.7
20190918LNEO02	20190918LNEO02-3	Abundant	Neoboutonia macrocalyx	NotBreaking	160	3.15126787321953	22	2	10
20190918LNEO02	20190918LNEO02-3	Abundant	Neoboutonia macrocalyx	NotBreaking	160	3.15126787321953	24	2.9	12
20190918LNEO02	20190918LNEO02-4	Abundant	Neoboutonia macrocalyx	Breaking	192	2.83295798703574	0	0
20190918LNEO02	20190918LNEO02-4	Abundant	Neoboutonia macrocalyx	Breaking	192	2.83295798703574	1	0.1
20190918LNEO02	20190918LNEO02-4	Abundant	Neoboutonia macrocalyx	Breaking	192	2.83295798703574	2	0.2
20190918LNEO02	20190918LNEO02-4	Abundant	Neoboutonia macrocalyx	Breaking	192	2.83295798703574	3	0.2
20190918LNEO02	20190918LNEO02-4	Abundant	Neoboutonia macrocalyx	Breaking	192	2.83295798703574	4	0.3
20190918LNEO02	20190918LNEO02-4	Abundant	Neoboutonia macrocalyx	Breaking	192	2.83295798703574	5	0.3
20190918LNEO02	20190918LNEO02-4	Abundant	Neoboutonia macrocalyx	Breaking	192	2.83295798703574	6	0.4
20190918LNEO02	20190918LNEO02-4	Abundant	Neoboutonia macrocalyx	Breaking	192	2.83295798703574	7	0.5
20190918LNEO02	20190918LNEO02-4	Abundant	Neoboutonia macrocalyx	Breaking	192	2.83295798703574	8	0.8
20190918LNEO02	20190918LNEO02-4	Abundant	Neoboutonia macrocalyx	Breaking	192	2.83295798703574	9	0.9
20190918LNEO02	20190918LNEO02-4	Abundant	Neoboutonia macrocalyx	Breaking	192	2.83295798703574	10	1
20190918LNEO02	20190918LNEO02-4	Abundant	Neoboutonia macrocalyx	Breaking	192	2.83295798703574	12	1.1
20190918LNEO02	20190918LNEO02-4	Abundant	Neoboutonia macrocalyx	Breaking	192	2.83295798703574	14	1.4
20190918LNEO02	20190918LNEO02-4	Abundant	Neoboutonia macrocalyx	Breaking	192	2.83295798703574	16	1.6
20190918LNEO02	20190918LNEO02-4	Abundant	Neoboutonia macrocalyx	Breaking	192	2.83295798703574	18	2.1	3
20190918LNEO02	20190918LNEO02-4	Abundant	Neoboutonia macrocalyx	Breaking	192	2.83295798703574	20	2.6	10
20190918LNEO02	20190918LNEO02-5	Abundant	Neoboutonia macrocalyx	Breaking	186	1.9735212943395	0	0
20190918LNEO02	20190918LNEO02-5	Abundant	Neoboutonia macrocalyx	Breaking	186	1.9735212943395	1	0.1
20190918LNEO02	20190918LNEO02-5	Abundant	Neoboutonia macrocalyx	Breaking	186	1.9735212943395	2	0.6
20190918LNEO02	20190918LNEO02-5	Abundant	Neoboutonia macrocalyx	Breaking	186	1.9735212943395	3	0.9
20190918LNEO02	20190918LNEO02-5	Abundant	Neoboutonia macrocalyx	Breaking	186	1.9735212943395	4	1.7	5
20190918LNEO02	20190918LNEO02-5	Abundant	Neoboutonia macrocalyx	Breaking	186	1.9735212943395	5	2	10
20190918LNEO02	20190918LNEO02-5	Abundant	Neoboutonia macrocalyx	Breaking	186	1.9735212943395	6	2.7	12
20190918LNEO02	20190918LNEO02-5	Abundant	Neoboutonia macrocalyx	Breaking	186	1.9735212943395	7	3.7	14
20190919LCRP01	20190919LCRP01-1	Abundant	Carapa grandiflora	Breaking	156	1.65521140815571	0	0
20190919LCRP01	20190919LCRP01-1	Abundant	Carapa grandiflora	Breaking	156	1.65521140815571	1	0.5
20190919LCRP01	20190919LCRP01-1	Abundant	Carapa grandiflora	Breaking	156	1.65521140815571	2	0.8
20190919LCRP01	20190919LCRP01-1	Abundant	Carapa grandiflora	Breaking	156	1.65521140815571	3	1.5	7
20190919LCRP01	20190919LCRP01-1	Abundant	Carapa grandiflora	Breaking	156	1.65521140815571	4	1.7	8
20190919LCRP01	20190919LCRP01-1	Abundant	Carapa grandiflora	Breaking	156	1.65521140815571	5	2.3	12
20190919LCRP01	20190919LCRP01-1	Abundant	Carapa grandiflora	Breaking	156	1.65521140815571	6	3.6	18
20190919LCRP01	20190919LCRP01-1	Abundant	Carapa grandiflora	Breaking	156	1.65521140815571	7	5.2	19
20190919LCRP01	20190919LCRP01-2	Abundant	Carapa grandiflora	Breaking	147	1.78253536262923	0	0
20190919LCRP01	20190919LCRP01-2	Abundant	Carapa grandiflora	Breaking	147	1.78253536262923	1	0.9	8
20190919LCRP01	20190919LCRP01-2	Abundant	Carapa grandiflora	Breaking	147	1.78253536262923	2	1.5	14
20190919LCRP01	20190919LCRP01-2	Abundant	Carapa grandiflora	Breaking	147	1.78253536262923	3	1.7	20
20190919LCRP01	20190919LCRP01-2	Abundant	Carapa grandiflora	Breaking	147	1.78253536262923	4	2.5	21
20190919LCRP01	20190919LCRP01-2	Abundant	Carapa grandiflora	Breaking	147	1.78253536262923	5	3.8	29
20190919LCRP01	20190919LCRP01-2	Abundant	Carapa grandiflora	Breaking	147	1.78253536262923	6	7.5	38
20190919LCRP01	20190919LCRP01-3	Abundant	Carapa grandiflora	Breaking	134	1.65521140815571	0	0
20190919LCRP01	20190919LCRP01-3	Abundant	Carapa grandiflora	Breaking	134	1.65521140815571	1	0.8	2
20190919LCRP01	20190919LCRP01-3	Abundant	Carapa grandiflora	Breaking	134	1.65521140815571	2	1.4	7
20190919LCRP01	20190919LCRP01-3	Abundant	Carapa grandiflora	Breaking	134	1.65521140815571	3	1.6	10
20190919LCRP01	20190919LCRP01-3	Abundant	Carapa grandiflora	Breaking	134	1.65521140815571	4	2.7	12
20190919LCRP01	20190919LCRP01-3	Abundant	Carapa grandiflora	Breaking	134	1.65521140815571	5	3.6	16
20190919LCRP01	20190919LCRP01-3	Abundant	Carapa grandiflora	Breaking	134	1.65521140815571	6	6.7	22
20190919LCRP01	20190919LCRP01-4	Abundant	Carapa grandiflora	Breaking	157	1.87802832848437	0	0
20190919LCRP01	20190919LCRP01-4	Abundant	Carapa grandiflora	Breaking	157	1.87802832848437	1	0.4	2
20190919LCRP01	20190919LCRP01-4	Abundant	Carapa grandiflora	Breaking	157	1.87802832848437	2	0.6	4
20190919LCRP01	20190919LCRP01-4	Abundant	Carapa grandiflora	Breaking	157	1.87802832848437	3	0.9	8
20190919LCRP01	20190919LCRP01-4	Abundant	Carapa grandiflora	Breaking	157	1.87802832848437	4	1.3	12
20190919LCRP01	20190919LCRP01-4	Abundant	Carapa grandiflora	Breaking	157	1.87802832848437	5	1.6	13
20190919LCRP01	20190919LCRP01-4	Abundant	Carapa grandiflora	Breaking	157	1.87802832848437	6	2	15
20190919LCRP01	20190919LCRP01-4	Abundant	Carapa grandiflora	Breaking	157	1.87802832848437	7	2.7	16
20190919LCRP01	20190919LCRP01-4	Abundant	Carapa grandiflora	Breaking	157	1.87802832848437	8	3.7	18
20190919LCRP01	20190919LCRP01-4	Abundant	Carapa grandiflora	Breaking	157	1.87802832848437	9	5.7	21
20190919LCRP01	20190919LCRP01-5	Abundant	Carapa grandiflora	Breaking	209	1.71887338539247	0	0
20190919LCRP01	20190919LCRP01-5	Abundant	Carapa grandiflora	Breaking	209	1.71887338539247	1	0.2
20190919LCRP01	20190919LCRP01-5	Abundant	Carapa grandiflora	Breaking	209	1.71887338539247	2	0.4
20190919LCRP01	20190919LCRP01-5	Abundant	Carapa grandiflora	Breaking	209	1.71887338539247	3	1.4	2
20190919LCRP01	20190919LCRP01-5	Abundant	Carapa grandiflora	Breaking	209	1.71887338539247	4	1.6	5
20190919LCRP01	20190919LCRP01-5	Abundant	Carapa grandiflora	Breaking	209	1.71887338539247	5	1.8	7
20190919LCRP01	20190919LCRP01-5	Abundant	Carapa grandiflora	Breaking	209	1.71887338539247	6	1.9	10
20190919LCRP01	20190919LCRP01-5	Abundant	Carapa grandiflora	Breaking	209	1.71887338539247	7	2.5	14
20190919LCRP01	20190919LCRP01-5	Abundant	Carapa grandiflora	Breaking	209	1.71887338539247	8	4	21
20190919LCRP01	20190919LCRP01-5	Abundant	Carapa grandiflora	Breaking	209	1.71887338539247	9	4	21
20190919LCRP01	20190919LCRP01-5	Abundant	Carapa grandiflora	Breaking	209	1.71887338539247	10	5.4	27
20190919LCRP01	20190919LCRP01-5	Abundant	Carapa grandiflora	Breaking	209	1.71887338539247	12	7.9	35
20190919LCRP02	20190919LCRP02-1	Abundant	Carapa grandiflora	Breaking	134	1.78253536262923	0	0	-6
20190919LCRP02	20190919LCRP02-1	Abundant	Carapa grandiflora	Breaking	134	1.78253536262923	1	0.5	-6
20190919LCRP02	20190919LCRP02-1	Abundant	Carapa grandiflora	Breaking	134	1.78253536262923	2	1	-5
20190919LCRP02	20190919LCRP02-1	Abundant	Carapa grandiflora	Breaking	134	1.78253536262923	3	1.4	-2
20190919LCRP02	20190919LCRP02-1	Abundant	Carapa grandiflora	Breaking	134	1.78253536262923	4	1.7	1
20190919LCRP02	20190919LCRP02-1	Abundant	Carapa grandiflora	Breaking	134	1.78253536262923	5	4.7	15
20190919LCRP02	20190919LCRP02-2	Abundant	Carapa grandiflora	Breaking	139	1.17774657888003	0	0	3
20190919LCRP02	20190919LCRP02-2	Abundant	Carapa grandiflora	Breaking	139	1.17774657888003	1	1.9	8
20190919LCRP02	20190919LCRP02-2	Abundant	Carapa grandiflora	Breaking	139	1.17774657888003	2	3.7	13
20190919LCRP02	20190919LCRP02-3	Abundant	Carapa grandiflora	Breaking	165	1.90985931710274	0	0
20190919LCRP02	20190919LCRP02-3	Abundant	Carapa grandiflora	Breaking	165	1.90985931710274	1	0.2
20190919LCRP02	20190919LCRP02-3	Abundant	Carapa grandiflora	Breaking	165	1.90985931710274	2	0.4
20190919LCRP02	20190919LCRP02-3	Abundant	Carapa grandiflora	Breaking	165	1.90985931710274	3	1
20190919LCRP02	20190919LCRP02-3	Abundant	Carapa grandiflora	Breaking	165	1.90985931710274	4	1.2
20190919LCRP02	20190919LCRP02-3	Abundant	Carapa grandiflora	Breaking	165	1.90985931710274	5	1.3
20190919LCRP02	20190919LCRP02-3	Abundant	Carapa grandiflora	Breaking	165	1.90985931710274	6	1.4
20190919LCRP02	20190919LCRP02-3	Abundant	Carapa grandiflora	Breaking	165	1.90985931710274	7	1.9
20190919LCRP02	20190919LCRP02-3	Abundant	Carapa grandiflora	Breaking	165	1.90985931710274	8	2.2
20190919LCRP02	20190919LCRP02-3	Abundant	Carapa grandiflora	Breaking	165	1.90985931710274	9	3.2	7
20190919LCRP02	20190919LCRP02-3	Abundant	Carapa grandiflora	Breaking	165	1.90985931710274	10	3.6	14
20190919LCRP02	20190919LCRP02-3	Abundant	Carapa grandiflora	Breaking	165	1.90985931710274	12	5.7	14
20190919LCRP02	20190919LCRP02-4	Abundant	Carapa grandiflora	Breaking	162	1.78253536262923	0	0
20190919LCRP02	20190919LCRP02-4	Abundant	Carapa grandiflora	Breaking	162	1.78253536262923	1	0.6
20190919LCRP02	20190919LCRP02-4	Abundant	Carapa grandiflora	Breaking	162	1.78253536262923	2	1.5
20190919LCRP02	20190919LCRP02-4	Abundant	Carapa grandiflora	Breaking	162	1.78253536262923	3	2	5
20190919LCRP02	20190919LCRP02-4	Abundant	Carapa grandiflora	Breaking	162	1.78253536262923	4	2.6	9
20190919LCRP02	20190919LCRP02-4	Abundant	Carapa grandiflora	Breaking	162	1.78253536262923	5	4.1	14
20190919LCRP02	20190919LCRP02-4	Abundant	Carapa grandiflora	Breaking	162	1.78253536262923	6	6.2	20
20190919LCRP02	20190919LCRP02-4	Abundant	Carapa grandiflora	Breaking	162	1.78253536262923	7	8.6	26
20190919LCRP02	20190919LCRP02-4	Abundant	Carapa grandiflora	Breaking	162	1.78253536262923	8	13.2	35
20190919LCRP02	20190919LCRP02-5	Abundant	Carapa grandiflora	NotBreaking	253	2.10084524881302	0	0
20190919LCRP02	20190919LCRP02-5	Abundant	Carapa grandiflora	NotBreaking	253	2.10084524881302	1	0.8	3
20190919LCRP02	20190919LCRP02-5	Abundant	Carapa grandiflora	NotBreaking	253	2.10084524881302	2	1	4
20190919LCRP02	20190919LCRP02-5	Abundant	Carapa grandiflora	NotBreaking	253	2.10084524881302	3	1.1	5
20190919LCRP02	20190919LCRP02-5	Abundant	Carapa grandiflora	NotBreaking	253	2.10084524881302	4	1.2	6
20190919LCRP02	20190919LCRP02-5	Abundant	Carapa grandiflora	NotBreaking	253	2.10084524881302	5	1.2	6
20190919LCRP02	20190919LCRP02-5	Abundant	Carapa grandiflora	NotBreaking	253	2.10084524881302	6	1.2	6
20190919LCRP02	20190919LCRP02-5	Abundant	Carapa grandiflora	NotBreaking	253	2.10084524881302	7	1.4	8
20190919LCRP02	20190919LCRP02-5	Abundant	Carapa grandiflora	NotBreaking	253	2.10084524881302	8	1.4	8
20190919LCRP02	20190919LCRP02-5	Abundant	Carapa grandiflora	NotBreaking	253	2.10084524881302	9	1.7	10
20190919LCRP02	20190919LCRP02-5	Abundant	Carapa grandiflora	NotBreaking	253	2.10084524881302	10	1.7	10
20190919LCRP02	20190919LCRP02-5	Abundant	Carapa grandiflora	NotBreaking	253	2.10084524881302	12	1.9	13
20190919LCRP02	20190919LCRP02-5	Abundant	Carapa grandiflora	NotBreaking	253	2.10084524881302	14	2.4	15
20190919LCRP02	20190919LCRP02-5	Abundant	Carapa grandiflora	NotBreaking	253	2.10084524881302	16	3	19
20190919LCRP02	20190919LCRP02-5	Abundant	Carapa grandiflora	NotBreaking	253	2.10084524881302	18	5.3	20
20190919LCRP02	20190919LCRP02-5	Abundant	Carapa grandiflora	NotBreaking	253	2.10084524881302	20	4	22
20190919LCRP02	20190919LCRP02-5	Abundant	Carapa grandiflora	NotBreaking	253	2.10084524881302	22	5.9	26
20190919LCRP02	20190919LCRP02-5	Abundant	Carapa grandiflora	NotBreaking	253	2.10084524881302	24	9.7	36
20190925LNEO01	20190925LNEO01-1	Abundant	Neoboutonia macrocalyx	Breaking	108	2.06901426019464	0	0
20190925LNEO01	20190925LNEO01-1	Abundant	Neoboutonia macrocalyx	Breaking	108	2.06901426019464	1	0.4	5
20190925LNEO01	20190925LNEO01-1	Abundant	Neoboutonia macrocalyx	Breaking	108	2.06901426019464	2	0.7	8
20190925LNEO01	20190925LNEO01-1	Abundant	Neoboutonia macrocalyx	Breaking	108	2.06901426019464	3	1.3	10
20190925LNEO01	20190925LNEO01-1	Abundant	Neoboutonia macrocalyx	Breaking	108	2.06901426019464	4	1.8	12
20190925LNEO01	20190925LNEO01-1	Abundant	Neoboutonia macrocalyx	Breaking	108	2.06901426019464	5	2.7	15
20190925LNEO01	20190925LNEO01-1	Abundant	Neoboutonia macrocalyx	Breaking	108	2.06901426019464	6	4.1	20
20190925LNEO01	20190925LNEO01-1	Abundant	Neoboutonia macrocalyx	Breaking	108	2.06901426019464	7	8.3	28
20190925LNEO01	20190925LNEO01-2	Abundant	Neoboutonia macrocalyx	Breaking	124	1.65521140815571	0	0	10
20190925LNEO01	20190925LNEO01-2	Abundant	Neoboutonia macrocalyx	Breaking	124	1.65521140815571	1	1	11
20190925LNEO01	20190925LNEO01-2	Abundant	Neoboutonia macrocalyx	Breaking	124	1.65521140815571	2	2.1	15
20190925LNEO01	20190925LNEO01-2	Abundant	Neoboutonia macrocalyx	Breaking	124	1.65521140815571	3	6.2	28
20190925LNEO01	20190925LNEO01-2	Abundant	Neoboutonia macrocalyx	Breaking	124	1.65521140815571	4		55
20190925LNEO01	20190925LNEO01-3	Abundant	Neoboutonia macrocalyx	Breaking	142	1.65521140815571	0	0	5
20190925LNEO01	20190925LNEO01-3	Abundant	Neoboutonia macrocalyx	Breaking	142	1.65521140815571	1	0.9	6
20190925LNEO01	20190925LNEO01-3	Abundant	Neoboutonia macrocalyx	Breaking	142	1.65521140815571	2	1.9	10
20190925LNEO01	20190925LNEO01-3	Abundant	Neoboutonia macrocalyx	Breaking	142	1.65521140815571	3	3.5	15
20190925LNEO01	20190925LNEO01-3	Abundant	Neoboutonia macrocalyx	Breaking	142	1.65521140815571	4	7	21
20190925LNEO01	20190925LNEO01-4	Abundant	Neoboutonia macrocalyx	Breaking	148	1.94169030572112	0	0
20190925LNEO01	20190925LNEO01-4	Abundant	Neoboutonia macrocalyx	Breaking	148	1.94169030572112	1	0.3
20190925LNEO01	20190925LNEO01-4	Abundant	Neoboutonia macrocalyx	Breaking	148	1.94169030572112	2	3.2	11
20190925LNEO01	20190925LNEO01-4	Abundant	Neoboutonia macrocalyx	Breaking	148	1.94169030572112	3	5.2	16
20190925LNEO01	20190925LNEO01-4	Abundant	Neoboutonia macrocalyx	Breaking	148	1.94169030572112	4	8.1	17
20190925LNEO01	20190925LNEO01-4	Abundant	Neoboutonia macrocalyx	Breaking	148	1.94169030572112	5	9.6	20
20190925LNEO01	20190925LNEO01-4	Abundant	Neoboutonia macrocalyx	Breaking	148	1.94169030572112	6	10.4	24
20190925LNEO01	20190925LNEO01-4	Abundant	Neoboutonia macrocalyx	Breaking	148	1.94169030572112	7	12.6	24
20190925LNEO01	20190925LNEO01-4	Abundant	Neoboutonia macrocalyx	Breaking	148	1.94169030572112	8	16.4	26
20190925LNEO02	20190925LNEO02-1	Abundant	Neoboutonia macrocalyx	Breaking	205	2.00535228295788	0	0
20190925LNEO02	20190925LNEO02-1	Abundant	Neoboutonia macrocalyx	Breaking	205	2.00535228295788	1	1.9	5
20190925LNEO02	20190925LNEO02-1	Abundant	Neoboutonia macrocalyx	Breaking	205	2.00535228295788	2	2.3	7
20190925LNEO02	20190925LNEO02-1	Abundant	Neoboutonia macrocalyx	Breaking	205	2.00535228295788	3	2.3	7
20190925LNEO02	20190925LNEO02-1	Abundant	Neoboutonia macrocalyx	Breaking	205	2.00535228295788	4	2.8	11
20190925LNEO02	20190925LNEO02-1	Abundant	Neoboutonia macrocalyx	Breaking	205	2.00535228295788	5	3.3	11
20190925LNEO02	20190925LNEO02-1	Abundant	Neoboutonia macrocalyx	Breaking	205	2.00535228295788	6	3.7	12
20190925LNEO02	20190925LNEO02-1	Abundant	Neoboutonia macrocalyx	Breaking	205	2.00535228295788	7	3.9	12
20190925LNEO02	20190925LNEO02-1	Abundant	Neoboutonia macrocalyx	Breaking	205	2.00535228295788	8	4.2	13
20190925LNEO02	20190925LNEO02-1	Abundant	Neoboutonia macrocalyx	Breaking	205	2.00535228295788	9	4.7	13
20190925LNEO02	20190925LNEO02-1	Abundant	Neoboutonia macrocalyx	Breaking	205	2.00535228295788	10	4.7	16
20190925LNEO02	20190925LNEO02-1	Abundant	Neoboutonia macrocalyx	Breaking	205	2.00535228295788	12	6.5	19
20190925LNEO02	20190925LNEO02-2	Abundant	Neoboutonia macrocalyx	Breaking	168	1.90985931710274	0	0
20190925LNEO02	20190925LNEO02-2	Abundant	Neoboutonia macrocalyx	Breaking	168	1.90985931710274	1	0	5
20190925LNEO02	20190925LNEO02-2	Abundant	Neoboutonia macrocalyx	Breaking	168	1.90985931710274	2	0.4	6
20190925LNEO02	20190925LNEO02-2	Abundant	Neoboutonia macrocalyx	Breaking	168	1.90985931710274	3	0.8	9
20190925LNEO02	20190925LNEO02-2	Abundant	Neoboutonia macrocalyx	Breaking	168	1.90985931710274	4	1	10
20190925LNEO02	20190925LNEO02-2	Abundant	Neoboutonia macrocalyx	Breaking	168	1.90985931710274	5	1.4	10
20190925LNEO02	20190925LNEO02-2	Abundant	Neoboutonia macrocalyx	Breaking	168	1.90985931710274	6	2.1	12
20190925LNEO02	20190925LNEO02-2	Abundant	Neoboutonia macrocalyx	Breaking	168	1.90985931710274	7	3	12
20190925LNEO02	20190925LNEO02-3	Abundant	Neoboutonia macrocalyx	Breaking	179	2.22816920328654	0	0
20190925LNEO02	20190925LNEO02-3	Abundant	Neoboutonia macrocalyx	Breaking	179	2.22816920328654	1	0
20190925LNEO02	20190925LNEO02-3	Abundant	Neoboutonia macrocalyx	Breaking	179	2.22816920328654	2	0.1
20190925LNEO02	20190925LNEO02-3	Abundant	Neoboutonia macrocalyx	Breaking	179	2.22816920328654	3	0.4
20190925LNEO02	20190925LNEO02-3	Abundant	Neoboutonia macrocalyx	Breaking	179	2.22816920328654	4	1
20190925LNEO02	20190925LNEO02-3	Abundant	Neoboutonia macrocalyx	Breaking	179	2.22816920328654	5	2.2
20190925LNEO02	20190925LNEO02-3	Abundant	Neoboutonia macrocalyx	Breaking	179	2.22816920328654	6	2.9	1
20190925LNEO02	20190925LNEO02-3	Abundant	Neoboutonia macrocalyx	Breaking	179	2.22816920328654	7	3.1	4
20190925LNEO02	20190925LNEO02-3	Abundant	Neoboutonia macrocalyx	Breaking	179	2.22816920328654	8	3.1	5
20190925LNEO02	20190925LNEO02-3	Abundant	Neoboutonia macrocalyx	Breaking	179	2.22816920328654	9	3.5	6
20190925LNEO02	20190925LNEO02-3	Abundant	Neoboutonia macrocalyx	Breaking	179	2.22816920328654	10	3.5	7
20190925LNEO02	20190925LNEO02-3	Abundant	Neoboutonia macrocalyx	Breaking	179	2.22816920328654	12	4	10
20190925LNEO02	20190925LNEO02-3	Abundant	Neoboutonia macrocalyx	Breaking	179	2.22816920328654	14	5.1	13
20190925LNEO02	20190925LNEO02-3	Abundant	Neoboutonia macrocalyx	Breaking	179	2.22816920328654	16	5.6	19
20190925LNEO02	20190925LNEO02-4	Abundant	Neoboutonia macrocalyx	Breaking	151	2.10084524881302	0	0
20190925LNEO02	20190925LNEO02-4	Abundant	Neoboutonia macrocalyx	Breaking	151	2.10084524881302	1	0.3
20190925LNEO02	20190925LNEO02-4	Abundant	Neoboutonia macrocalyx	Breaking	151	2.10084524881302	2	0.6	5
20190925LNEO02	20190925LNEO02-4	Abundant	Neoboutonia macrocalyx	Breaking	151	2.10084524881302	3	0.9	10
20190925LNEO02	20190925LNEO02-4	Abundant	Neoboutonia macrocalyx	Breaking	151	2.10084524881302	4	1.5	11
20190925LNEO02	20190925LNEO02-4	Abundant	Neoboutonia macrocalyx	Breaking	151	2.10084524881302	5	2.3	11
20190925LNEO02	20190925LNEO02-4	Abundant	Neoboutonia macrocalyx	Breaking	151	2.10084524881302	6	3.4	13
20190925LNEO02	20190925LNEO02-4	Abundant	Neoboutonia macrocalyx	Breaking	151	2.10084524881302	7	5.2	16
20190925LNEO02	20190925LNEO02-5	Abundant	Neoboutonia macrocalyx	Breaking	159	2.00535228295788	0	0
20190925LNEO02	20190925LNEO02-5	Abundant	Neoboutonia macrocalyx	Breaking	159	2.00535228295788	1	0.3
20190925LNEO02	20190925LNEO02-5	Abundant	Neoboutonia macrocalyx	Breaking	159	2.00535228295788	2	1.1
20190925LNEO02	20190925LNEO02-5	Abundant	Neoboutonia macrocalyx	Breaking	159	2.00535228295788	3	1.2
20190925LNEO02	20190925LNEO02-5	Abundant	Neoboutonia macrocalyx	Breaking	159	2.00535228295788	4	1.6	7
20190925LNEO02	20190925LNEO02-5	Abundant	Neoboutonia macrocalyx	Breaking	159	2.00535228295788	5	2.3	10
20190925LNEO02	20190925LNEO02-5	Abundant	Neoboutonia macrocalyx	Breaking	159	2.00535228295788	6	2.6	10
20190925LNEO02	20190925LNEO02-5	Abundant	Neoboutonia macrocalyx	Breaking	159	2.00535228295788	7	3.6	9
20190925LNEO02	20190925LNEO02-5	Abundant	Neoboutonia macrocalyx	Breaking	159	2.00535228295788	8	5.2	15
20190927LEUA01	20190927LEUA01-1	Abundant	Euadenia eminens	Breaking	199	1.59154943091895	0	0
20190927LEUA01	20190927LEUA01-1	Abundant	Euadenia eminens	Breaking	199	1.59154943091895	1	0.3
20190927LEUA01	20190927LEUA01-1	Abundant	Euadenia eminens	Breaking	199	1.59154943091895	2	0.7
20190927LEUA01	20190927LEUA01-1	Abundant	Euadenia eminens	Breaking	199	1.59154943091895	3	1.4
20190927LEUA01	20190927LEUA01-1	Abundant	Euadenia eminens	Breaking	199	1.59154943091895	4	1.9	1
20190927LEUA01	20190927LEUA01-1	Abundant	Euadenia eminens	Breaking	199	1.59154943091895	5	4.4	12
20190927LEUA01	20190927LEUA01-1	Abundant	Euadenia eminens	Breaking	199	1.59154943091895	6	7	19
20190927LEUA01	20190927LEUA01-1	Abundant	Euadenia eminens	Breaking	199	1.59154943091895	7	9.9	25
20190927LEUA01	20190927LEUA01-1	Abundant	Euadenia eminens	Breaking	199	1.59154943091895	8	12.2	27
20190927LEUA01	20190927LEUA01-1	Abundant	Euadenia eminens	Breaking	199	1.59154943091895	9	13.9	31
20190927LEUA01	20190927LEUA01-1	Abundant	Euadenia eminens	Breaking	199	1.59154943091895	10	16.1	35
20190927LEUA01	20190927LEUA01-1	Abundant	Euadenia eminens	Breaking	199	1.59154943091895	12	19	39
20190927LEUA01	20190927LEUA01-1	Abundant	Euadenia eminens	Breaking	199	1.59154943091895	14	23	45
20190927LEUA01	20190927LEUA01-1	Abundant	Euadenia eminens	Breaking	199	1.59154943091895	16	26.9	52
20190927LEUA01	20190927LEUA01-2	Abundant	Euadenia eminens	Breaking	170	1.5278874536822	0	0	5
20190927LEUA01	20190927LEUA01-2	Abundant	Euadenia eminens	Breaking	170	1.5278874536822	1	0.5	7
20190927LEUA01	20190927LEUA01-2	Abundant	Euadenia eminens	Breaking	170	1.5278874536822	2	1.8	10
20190927LEUA01	20190927LEUA01-2	Abundant	Euadenia eminens	Breaking	170	1.5278874536822	3	3.3	14
20190927LEUA01	20190927LEUA01-2	Abundant	Euadenia eminens	Breaking	170	1.5278874536822	4	6.4	23
20190927LEUA01	20190927LEUA01-2	Abundant	Euadenia eminens	Breaking	170	1.5278874536822	5	12.7	42
20190927LEUA01	20190927LEUA01-2	Abundant	Euadenia eminens	Breaking	170	1.5278874536822	6	18.7	51
20190927LEUA01	20190927LEUA01-2	Abundant	Euadenia eminens	Breaking	170	1.5278874536822	7	18.6	56
20190927LEUA01	20190927LEUA01-2	Abundant	Euadenia eminens	Breaking	170	1.5278874536822	8		61
20190927LEUA01	20190927LEUA01-2	Abundant	Euadenia eminens	Breaking	170	1.5278874536822	9		65
20190927LEUA01	20190927LEUA01-2	Abundant	Euadenia eminens	Breaking	170	1.5278874536822	10		65
20190927LEUA01	20190927LEUA01-2	Abundant	Euadenia eminens	Breaking	170	1.5278874536822	12		72
20190927LEUA01	20190927LEUA01-3	Abundant	Euadenia eminens	Breaking	175	1.49605646506382	0	0
20190927LEUA01	20190927LEUA01-3	Abundant	Euadenia eminens	Breaking	175	1.49605646506382	1	0.7
20190927LEUA01	20190927LEUA01-3	Abundant	Euadenia eminens	Breaking	175	1.49605646506382	2	1.3
20190927LEUA01	20190927LEUA01-3	Abundant	Euadenia eminens	Breaking	175	1.49605646506382	3	2
20190927LEUA01	20190927LEUA01-3	Abundant	Euadenia eminens	Breaking	175	1.49605646506382	4	2.5	1
20190927LEUA01	20190927LEUA01-3	Abundant	Euadenia eminens	Breaking	175	1.49605646506382	5	5.6	11
20190927LEUA01	20190927LEUA01-3	Abundant	Euadenia eminens	Breaking	175	1.49605646506382	6	9	12
20190927LEUA01	20190927LEUA01-4	Abundant	Euadenia eminens	NotBreaking	155	1.84619733986599	0	0
20190927LEUA01	20190927LEUA01-4	Abundant	Euadenia eminens	NotBreaking	155	1.84619733986599	1	0.4
20190927LEUA01	20190927LEUA01-4	Abundant	Euadenia eminens	NotBreaking	155	1.84619733986599	2	0.6	10
20190927LEUA01	20190927LEUA01-4	Abundant	Euadenia eminens	NotBreaking	155	1.84619733986599	3	1.1	12
20190927LEUA01	20190927LEUA01-4	Abundant	Euadenia eminens	NotBreaking	155	1.84619733986599	4	1.6	13
20190927LEUA01	20190927LEUA01-4	Abundant	Euadenia eminens	NotBreaking	155	1.84619733986599	5	1.7	14
20190927LEUA01	20190927LEUA01-4	Abundant	Euadenia eminens	NotBreaking	155	1.84619733986599	6	2.1	15
20190927LEUA01	20190927LEUA01-4	Abundant	Euadenia eminens	NotBreaking	155	1.84619733986599	7	2.3	15
20190927LEUA01	20190927LEUA01-4	Abundant	Euadenia eminens	NotBreaking	155	1.84619733986599	8	2.6	16
20190927LEUA01	20190927LEUA01-4	Abundant	Euadenia eminens	NotBreaking	155	1.84619733986599	9	3.3	18
20190927LEUA01	20190927LEUA01-4	Abundant	Euadenia eminens	NotBreaking	155	1.84619733986599	10	4.1	20
20190927LEUA01	20190927LEUA01-4	Abundant	Euadenia eminens	NotBreaking	155	1.84619733986599	12	6.1	24
20190927LEUA01	20190927LEUA01-4	Abundant	Euadenia eminens	NotBreaking	155	1.84619733986599	14	12.1	35
20190927LEUA01	20190927LEUA01-4	Abundant	Euadenia eminens	NotBreaking	155	1.84619733986599	16	14.9	45
20190927LEUA01	20190927LEUA01-4	Abundant	Euadenia eminens	NotBreaking	155	1.84619733986599	18	21.2	51
20190927LEUA01	20190927LEUA01-4	Abundant	Euadenia eminens	NotBreaking	155	1.84619733986599	20	26.6	60
20190927LEUA01	20190927LEUA01-4	Abundant	Euadenia eminens	NotBreaking	155	1.84619733986599	22		61
20190927LEUA01	20190927LEUA01-4	Abundant	Euadenia eminens	NotBreaking	155	1.84619733986599	24		65
20190927LEUA01	20190927LEUA01-5	Abundant	Euadenia eminens	Breaking	153	1.46422547644544	0	0
20190927LEUA01	20190927LEUA01-5	Abundant	Euadenia eminens	Breaking	153	1.46422547644544	1	0.9
20190927LEUA01	20190927LEUA01-5	Abundant	Euadenia eminens	Breaking	153	1.46422547644544	2	2.4
20190927LEUA01	20190927LEUA01-5	Abundant	Euadenia eminens	Breaking	153	1.46422547644544	3	4
20190927LEUA01	20190927LEUA01-5	Abundant	Euadenia eminens	Breaking	153	1.46422547644544	4	6.3	10
20190927LEUA01	20190927LEUA01-5	Abundant	Euadenia eminens	Breaking	153	1.46422547644544	5	9.3	10
20190927LEUA01	20190927LEUA01-5	Abundant	Euadenia eminens	Breaking	153	1.46422547644544	6	11.9	19
20190927LEUA01	20190927LEUA01-5	Abundant	Euadenia eminens	Breaking	153	1.46422547644544	7	14.4	24
20190927LEUA01	20190927LEUA01-5	Abundant	Euadenia eminens	Breaking	153	1.46422547644544	8	16.8	29
20190927LEUA01	20190927LEUA01-5	Abundant	Euadenia eminens	Breaking	153	1.46422547644544	9	19.1	32
20190927LEUA01	20190927LEUA01-5	Abundant	Euadenia eminens	Breaking	153	1.46422547644544	10	20.6	37
20191004LCNP01	20191004LCNP01-1	Abundant	Tabernaemontana pachysiphon	Breaking	172	2.32366216914167	0	0
20191004LCNP01	20191004LCNP01-1	Abundant	Tabernaemontana pachysiphon	Breaking	172	2.32366216914167	1	0
20191004LCNP01	20191004LCNP01-1	Abundant	Tabernaemontana pachysiphon	Breaking	172	2.32366216914167	2	0.1
20191004LCNP01	20191004LCNP01-1	Abundant	Tabernaemontana pachysiphon	Breaking	172	2.32366216914167	3	0.4
20191004LCNP01	20191004LCNP01-1	Abundant	Tabernaemontana pachysiphon	Breaking	172	2.32366216914167	4	1.5	3
20191004LCNP01	20191004LCNP01-1	Abundant	Tabernaemontana pachysiphon	Breaking	172	2.32366216914167	5	1.5	3
20191004LCNP01	20191004LCNP01-1	Abundant	Tabernaemontana pachysiphon	Breaking	172	2.32366216914167	6	1.9	12
20191004LCNP01	20191004LCNP01-1	Abundant	Tabernaemontana pachysiphon	Breaking	172	2.32366216914167	7	3	14
20191004LCNP01	20191004LCNP01-1	Abundant	Tabernaemontana pachysiphon	Breaking	172	2.32366216914167	8	3.4	13
20191004LCNP01	20191004LCNP01-1	Abundant	Tabernaemontana pachysiphon	Breaking	172	2.32366216914167	9	4.1	14
20191004LCNP01	20191004LCNP01-1	Abundant	Tabernaemontana pachysiphon	Breaking	172	2.32366216914167	10	5.5	20
20191004LCNP01	20191004LCNP01-2	Abundant	Tabernaemontana pachysiphon	Breaking	130	1.5278874536822	0	0
20191004LCNP01	20191004LCNP01-2	Abundant	Tabernaemontana pachysiphon	Breaking	130	1.5278874536822	1	0.4
20191004LCNP01	20191004LCNP01-2	Abundant	Tabernaemontana pachysiphon	Breaking	130	1.5278874536822	2	2.3	7
20191004LCNP01	20191004LCNP01-2	Abundant	Tabernaemontana pachysiphon	Breaking	130	1.5278874536822	3	3.9	13
20191004LCNP01	20191004LCNP01-2	Abundant	Tabernaemontana pachysiphon	Breaking	130	1.5278874536822	4	5.9	18
20191004LCNP01	20191004LCNP01-2	Abundant	Tabernaemontana pachysiphon	Breaking	130	1.5278874536822	5	11.3	22
20191004LCNP01	20191004LCNP01-2	Abundant	Tabernaemontana pachysiphon	Breaking	130	1.5278874536822	6	19.3	38
20191004LCNP01	20191004LCNP01-3	Abundant	Tabernaemontana pachysiphon	Breaking	141	1.9735212943395	0	0
20191004LCNP01	20191004LCNP01-3	Abundant	Tabernaemontana pachysiphon	Breaking	141	1.9735212943395	1	0.5
20191004LCNP01	20191004LCNP01-3	Abundant	Tabernaemontana pachysiphon	Breaking	141	1.9735212943395	2	1.7	2
20191004LCNP01	20191004LCNP01-3	Abundant	Tabernaemontana pachysiphon	Breaking	141	1.9735212943395	3	2.2	10
20191004LCNP01	20191004LCNP01-3	Abundant	Tabernaemontana pachysiphon	Breaking	141	1.9735212943395	4	3.2	13
20191004LCNP01	20191004LCNP01-3	Abundant	Tabernaemontana pachysiphon	Breaking	141	1.9735212943395	5	4.2	13
20191004LCNP01	20191004LCNP01-3	Abundant	Tabernaemontana pachysiphon	Breaking	141	1.9735212943395	6	5.8	15
20191004LCNP01	20191004LCNP01-3	Abundant	Tabernaemontana pachysiphon	Breaking	141	1.9735212943395	7	14.7	22
20191004LCNP01	20191004LCNP01-3	Abundant	Tabernaemontana pachysiphon	Breaking	141	1.9735212943395	8	18.2	35
20191004LCNP01	20191004LCNP01-3	Abundant	Tabernaemontana pachysiphon	Breaking	141	1.9735212943395	9	0.7	40
20191011LALA01	20191011LALA01-1	Abundant	Alangium chinense	Breaking	185	1.3687325105903	0	0	7
20191011LALA01	20191011LALA01-1	Abundant	Alangium chinense	Breaking	185	1.3687325105903	1	0.1	12
20191011LALA01	20191011LALA01-1	Abundant	Alangium chinense	Breaking	185	1.3687325105903	2	0.2	13
20191011LALA01	20191011LALA01-1	Abundant	Alangium chinense	Breaking	185	1.3687325105903	3	2.3	15
20191011LALA01	20191011LALA01-1	Abundant	Alangium chinense	Breaking	185	1.3687325105903	4	8	29
20191011LALA01	20191011LALA01-1	Abundant	Alangium chinense	Breaking	185	1.3687325105903	5	12.8	37
20191011LALA01	20191011LALA01-2	Abundant	Alangium chinense	Breaking	235	1.75070437401085	0	0	1
20191011LALA01	20191011LALA01-2	Abundant	Alangium chinense	Breaking	235	1.75070437401085	1	0.2	2
20191011LALA01	20191011LALA01-2	Abundant	Alangium chinense	Breaking	235	1.75070437401085	2	0.5	4
20191011LALA01	20191011LALA01-2	Abundant	Alangium chinense	Breaking	235	1.75070437401085	3	0.7	5
20191011LALA01	20191011LALA01-2	Abundant	Alangium chinense	Breaking	235	1.75070437401085	4	1	5
20191011LALA01	20191011LALA01-2	Abundant	Alangium chinense	Breaking	235	1.75070437401085	5	1.3	7
20191011LALA01	20191011LALA01-2	Abundant	Alangium chinense	Breaking	235	1.75070437401085	6	2.1	11
20191011LALA01	20191011LALA01-2	Abundant	Alangium chinense	Breaking	235	1.75070437401085	7	3.7	17
20191011LALA01	20191011LALA01-3	Abundant	Alangium chinense	Breaking	185	1.87802832848437	0	0	2
20191011LALA01	20191011LALA01-3	Abundant	Alangium chinense	Breaking	185	1.87802832848437	1	0.2	5
20191011LALA01	20191011LALA01-3	Abundant	Alangium chinense	Breaking	185	1.87802832848437	2	0.7	6
20191011LALA01	20191011LALA01-3	Abundant	Alangium chinense	Breaking	185	1.87802832848437	3	1.6	8
20191011LALA01	20191011LALA01-3	Abundant	Alangium chinense	Breaking	185	1.87802832848437	4	2.6	14
20191011LALA01	20191011LALA01-3	Abundant	Alangium chinense	Breaking	185	1.87802832848437	5	4.8	21
20191011LALA01	20191011LALA01-3	Abundant	Alangium chinense	Breaking	185	1.87802832848437	6	9.5	32
20191011LALA01	20191011LALA01-4	Abundant	Alangium chinense	Breaking	162	1.49605646506382	0	0	10
20191011LALA01	20191011LALA01-4	Abundant	Alangium chinense	Breaking	162	1.49605646506382	1	0.6	13
20191011LALA01	20191011LALA01-4	Abundant	Alangium chinense	Breaking	162	1.49605646506382	2	1.3	13
20191011LALA01	20191011LALA01-4	Abundant	Alangium chinense	Breaking	162	1.49605646506382	3	2.1	14
20191011LALA01	20191011LALA01-4	Abundant	Alangium chinense	Breaking	162	1.49605646506382	4	4.7	21
20191011LALA01	20191011LALA01-4	Abundant	Alangium chinense	Breaking	162	1.49605646506382	5	9.1	36
20191011LALA01	20191011LALA01-4	Abundant	Alangium chinense	Breaking	162	1.49605646506382	6	15.2	48
20191011LALA01	20191011LALA01-5	Abundant	Alangium chinense	Breaking	260	1.71887338539247	0	0	-5
20191011LALA01	20191011LALA01-5	Abundant	Alangium chinense	Breaking	260	1.71887338539247	1	0.2	-5
20191011LALA01	20191011LALA01-5	Abundant	Alangium chinense	Breaking	260	1.71887338539247	2	0.3	-5
20191011LALA01	20191011LALA01-5	Abundant	Alangium chinense	Breaking	260	1.71887338539247	3	0.9	-2
20191011LALA01	20191011LALA01-5	Abundant	Alangium chinense	Breaking	260	1.71887338539247	4	1.2
20191011LALA01	20191011LALA01-5	Abundant	Alangium chinense	Breaking	260	1.71887338539247	5	2.2	1
20191011LALA01	20191011LALA01-5	Abundant	Alangium chinense	Breaking	260	1.71887338539247	6	3	6
20191011LALA01	20191011LALA01-5	Abundant	Alangium chinense	Breaking	260	1.71887338539247	7	3.5	12
20191011LALA01	20191011LALA01-5	Abundant	Alangium chinense	Breaking	260	1.71887338539247	8	4.5	16
20191011LALA01	20191011LALA01-5	Abundant	Alangium chinense	Breaking	260	1.71887338539247	9	5.8	21
20191011LALA02	20191011LALA02-1	Abundant	Alangium chinense	Breaking	277	1.59154943091895	0	0
20191011LALA02	20191011LALA02-1	Abundant	Alangium chinense	Breaking	277	1.59154943091895	1	0.2
20191011LALA02	20191011LALA02-1	Abundant	Alangium chinense	Breaking	277	1.59154943091895	2	0.6
20191011LALA02	20191011LALA02-1	Abundant	Alangium chinense	Breaking	277	1.59154943091895	3	0.8
20191011LALA02	20191011LALA02-1	Abundant	Alangium chinense	Breaking	277	1.59154943091895	4	1.9	2
20191011LALA02	20191011LALA02-1	Abundant	Alangium chinense	Breaking	277	1.59154943091895	5	2	6
20191011LALA02	20191011LALA02-1	Abundant	Alangium chinense	Breaking	277	1.59154943091895	6	2.7	12
20191011LALA02	20191011LALA02-2	Abundant	Alangium chinense	Breaking	212	1.59154943091895	0	0	-4
20191011LALA02	20191011LALA02-2	Abundant	Alangium chinense	Breaking	212	1.59154943091895	1	0.4	-2
20191011LALA02	20191011LALA02-2	Abundant	Alangium chinense	Breaking	212	1.59154943091895	2	0.7
20191011LALA02	20191011LALA02-2	Abundant	Alangium chinense	Breaking	212	1.59154943091895	3	0.8
20191011LALA02	20191011LALA02-2	Abundant	Alangium chinense	Breaking	212	1.59154943091895	4	1
20191011LALA02	20191011LALA02-2	Abundant	Alangium chinense	Breaking	212	1.59154943091895	5	3.7	11
20191011LALA02	20191011LALA02-3	Abundant	Alangium chinense	Breaking	224	1.81436635124761	0	0
20191011LALA02	20191011LALA02-3	Abundant	Alangium chinense	Breaking	224	1.81436635124761	1	0
20191011LALA02	20191011LALA02-3	Abundant	Alangium chinense	Breaking	224	1.81436635124761	2	0.4
20191011LALA02	20191011LALA02-3	Abundant	Alangium chinense	Breaking	224	1.81436635124761	3	0.4
20191011LALA02	20191011LALA02-3	Abundant	Alangium chinense	Breaking	224	1.81436635124761	4	0.5
20191011LALA02	20191011LALA02-3	Abundant	Alangium chinense	Breaking	224	1.81436635124761	5	0.6
20191011LALA02	20191011LALA02-3	Abundant	Alangium chinense	Breaking	224	1.81436635124761	6	1
20191011LALA02	20191011LALA02-3	Abundant	Alangium chinense	Breaking	224	1.81436635124761	7	1.2
20191011LALA02	20191011LALA02-3	Abundant	Alangium chinense	Breaking	224	1.81436635124761	8	1.8	3
20191011LALA02	20191011LALA02-3	Abundant	Alangium chinense	Breaking	224	1.81436635124761	9	2.5	7
20191011LALA02	20191011LALA02-4	Abundant	Alangium chinense	Breaking	209	1.59154943091895	0	0
20191011LALA02	20191011LALA02-4	Abundant	Alangium chinense	Breaking	209	1.59154943091895	1	0
20191011LALA02	20191011LALA02-4	Abundant	Alangium chinense	Breaking	209	1.59154943091895	2	0.3	5
20191011LALA02	20191011LALA02-4	Abundant	Alangium chinense	Breaking	209	1.59154943091895	3	0.3	5
20191011LALA02	20191011LALA02-4	Abundant	Alangium chinense	Breaking	209	1.59154943091895	4	0.7	10
20191011LALA02	20191011LALA02-4	Abundant	Alangium chinense	Breaking	209	1.59154943091895	5	1.3	12
20191011LALA02	20191011LALA02-4	Abundant	Alangium chinense	Breaking	209	1.59154943091895	6	4.1	14
20191011LALA02	20191011LALA02-5	Abundant	Alangium chinense	Breaking	168	1.30507053335354	0	0
20191011LALA02	20191011LALA02-5	Abundant	Alangium chinense	Breaking	168	1.30507053335354	1	1.8	5
20191011LALA02	20191011LALA02-5	Abundant	Alangium chinense	Breaking	168	1.30507053335354	2	5.6	15
20191014LCRP01	20191014LCRP01-1	Abundant	Carapa grandiflora	Breaking	166	1.5278874536822	0	0
20191014LCRP01	20191014LCRP01-1	Abundant	Carapa grandiflora	Breaking	166	1.5278874536822	1	1.1	4
20191014LCRP01	20191014LCRP01-1	Abundant	Carapa grandiflora	Breaking	166	1.5278874536822	2	2.2	6
20191014LCRP01	20191014LCRP01-1	Abundant	Carapa grandiflora	Breaking	166	1.5278874536822	3	3.2	10
20191014LCRP01	20191014LCRP01-1	Abundant	Carapa grandiflora	Breaking	166	1.5278874536822	4	4.5	12
20191014LCRP01	20191014LCRP01-1	Abundant	Carapa grandiflora	Breaking	166	1.5278874536822	5	7	18
20191014LCRP01	20191014LCRP01-2	Abundant	Carapa grandiflora	Breaking	145	1.87802832848437	0	0
20191014LCRP01	20191014LCRP01-2	Abundant	Carapa grandiflora	Breaking	145	1.87802832848437	1	1	1
20191014LCRP01	20191014LCRP01-2	Abundant	Carapa grandiflora	Breaking	145	1.87802832848437	2	1.1	4
20191014LCRP01	20191014LCRP01-2	Abundant	Carapa grandiflora	Breaking	145	1.87802832848437	3	1.3	6
20191014LCRP01	20191014LCRP01-2	Abundant	Carapa grandiflora	Breaking	145	1.87802832848437	4	1.8	7
20191014LCRP01	20191014LCRP01-2	Abundant	Carapa grandiflora	Breaking	145	1.87802832848437	5	1.9	10
20191014LCRP01	20191014LCRP01-2	Abundant	Carapa grandiflora	Breaking	145	1.87802832848437	6	2	11
20191014LCRP01	20191014LCRP01-2	Abundant	Carapa grandiflora	Breaking	145	1.87802832848437	7	2.5	13
20191014LCRP01	20191014LCRP01-2	Abundant	Carapa grandiflora	Breaking	145	1.87802832848437	8	3.1	13
20191014LCRP01	20191014LCRP01-2	Abundant	Carapa grandiflora	Breaking	145	1.87802832848437	9	3.8	13
20191014LCRP01	20191014LCRP01-2	Abundant	Carapa grandiflora	Breaking	145	1.87802832848437	10	4.8	15
20191014LCRP01	20191014LCRP01-2	Abundant	Carapa grandiflora	Breaking	145	1.87802832848437	12	9	28
20191014LCRP01	20191014LCRP01-3	Abundant	Carapa grandiflora	Breaking	137	2.22816920328654	0	0
20191014LCRP01	20191014LCRP01-3	Abundant	Carapa grandiflora	Breaking	137	2.22816920328654	1	0.2
20191014LCRP01	20191014LCRP01-3	Abundant	Carapa grandiflora	Breaking	137	2.22816920328654	2	0.2
20191014LCRP01	20191014LCRP01-3	Abundant	Carapa grandiflora	Breaking	137	2.22816920328654	3	0.3
20191014LCRP01	20191014LCRP01-3	Abundant	Carapa grandiflora	Breaking	137	2.22816920328654	4	0.3
20191014LCRP01	20191014LCRP01-3	Abundant	Carapa grandiflora	Breaking	137	2.22816920328654	5	0.5
20191014LCRP01	20191014LCRP01-3	Abundant	Carapa grandiflora	Breaking	137	2.22816920328654	6	0.8
20191014LCRP01	20191014LCRP01-3	Abundant	Carapa grandiflora	Breaking	137	2.22816920328654	7	1.7	1
20191014LCRP01	20191014LCRP01-3	Abundant	Carapa grandiflora	Breaking	137	2.22816920328654	8	1.7	3
20191014LCRP01	20191014LCRP01-3	Abundant	Carapa grandiflora	Breaking	137	2.22816920328654	9	2.1	6
20191014LCRP01	20191014LCRP01-3	Abundant	Carapa grandiflora	Breaking	137	2.22816920328654	10	2.3	10
20191014LCRP01	20191014LCRP01-3	Abundant	Carapa grandiflora	Breaking	137	2.22816920328654	12	4.1	17
20191014LCRP01	20191014LCRP01-4	Abundant	Carapa grandiflora	Breaking	130	1.90985931710274	0	0
20191014LCRP01	20191014LCRP01-4	Abundant	Carapa grandiflora	Breaking	130	1.90985931710274	1	0.6
20191014LCRP01	20191014LCRP01-4	Abundant	Carapa grandiflora	Breaking	130	1.90985931710274	2	1.9	6
20191014LCRP01	20191014LCRP01-4	Abundant	Carapa grandiflora	Breaking	130	1.90985931710274	3	2.9	10
20191014LCRP01	20191014LCRP01-4	Abundant	Carapa grandiflora	Breaking	130	1.90985931710274	4	4.7	15
20191014LCRP01	20191014LCRP01-4	Abundant	Carapa grandiflora	Breaking	130	1.90985931710274	5	8.6	26
20191014LCRP01	20191014LCRP01-4	Abundant	Carapa grandiflora	Breaking	130	1.90985931710274	6	13.7	36
20191014LCRP01	20191014LCRP01-5	Abundant	Carapa grandiflora	Breaking	169	2.26000019190491	0	0
20191014LCRP01	20191014LCRP01-5	Abundant	Carapa grandiflora	Breaking	169	2.26000019190491	1	0
20191014LCRP01	20191014LCRP01-5	Abundant	Carapa grandiflora	Breaking	169	2.26000019190491	2	0.6
20191014LCRP01	20191014LCRP01-5	Abundant	Carapa grandiflora	Breaking	169	2.26000019190491	3	1.1
20191014LCRP01	20191014LCRP01-5	Abundant	Carapa grandiflora	Breaking	169	2.26000019190491	4	1.6	2
20191014LCRP01	20191014LCRP01-5	Abundant	Carapa grandiflora	Breaking	169	2.26000019190491	5	1.7	2
20191014LCRP01	20191014LCRP01-5	Abundant	Carapa grandiflora	Breaking	169	2.26000019190491	6	2.1	5
20191014LCRP01	20191014LCRP01-5	Abundant	Carapa grandiflora	Breaking	169	2.26000019190491	7	2.2	8
20191014LCRP01	20191014LCRP01-5	Abundant	Carapa grandiflora	Breaking	169	2.26000019190491	8	2.2	10
20191014LCRP01	20191014LCRP01-5	Abundant	Carapa grandiflora	Breaking	169	2.26000019190491	9	2.3	11
20191014LCRP01	20191014LCRP01-5	Abundant	Carapa grandiflora	Breaking	169	2.26000019190491	10	2.7	12
20191014LCRP01	20191014LCRP01-5	Abundant	Carapa grandiflora	Breaking	169	2.26000019190491	12	3	14
20191014LCRP01	20191014LCRP01-5	Abundant	Carapa grandiflora	Breaking	169	2.26000019190491	14	3.6	15
20191014LCRP01	20191014LCRP01-5	Abundant	Carapa grandiflora	Breaking	169	2.26000019190491	16	4.1	15
20191014LCRP01	20191014LCRP01-5	Abundant	Carapa grandiflora	Breaking	169	2.26000019190491	18	5.4	17
20191014LCRP02	20191014LCRP02-1	Abundant	Carapa grandiflora	NotBreaking	224	1.87802832848437	0	0
20191014LCRP02	20191014LCRP02-1	Abundant	Carapa grandiflora	NotBreaking	224	1.87802832848437	1	0.2
20191014LCRP02	20191014LCRP02-1	Abundant	Carapa grandiflora	NotBreaking	224	1.87802832848437	2	0.2
20191014LCRP02	20191014LCRP02-1	Abundant	Carapa grandiflora	NotBreaking	224	1.87802832848437	3	0.3
20191014LCRP02	20191014LCRP02-1	Abundant	Carapa grandiflora	NotBreaking	224	1.87802832848437	4	0.3
20191014LCRP02	20191014LCRP02-1	Abundant	Carapa grandiflora	NotBreaking	224	1.87802832848437	5	0.6
20191014LCRP02	20191014LCRP02-1	Abundant	Carapa grandiflora	NotBreaking	224	1.87802832848437	6	0.8
20191014LCRP02	20191014LCRP02-1	Abundant	Carapa grandiflora	NotBreaking	224	1.87802832848437	7	0.9
20191014LCRP02	20191014LCRP02-1	Abundant	Carapa grandiflora	NotBreaking	224	1.87802832848437	8	1.2	1
20191014LCRP02	20191014LCRP02-1	Abundant	Carapa grandiflora	NotBreaking	224	1.87802832848437	9	2.2	6
20191014LCRP02	20191014LCRP02-1	Abundant	Carapa grandiflora	NotBreaking	224	1.87802832848437	10	2.6
20191014LCRP02	20191014LCRP02-1	Abundant	Carapa grandiflora	NotBreaking	224	1.87802832848437	12	3.2	10
20191014LCRP02	20191014LCRP02-1	Abundant	Carapa grandiflora	NotBreaking	224	1.87802832848437	14	3.8	12
20191014LCRP02	20191014LCRP02-1	Abundant	Carapa grandiflora	NotBreaking	224	1.87802832848437	16	4.2	15
20191014LCRP02	20191014LCRP02-1	Abundant	Carapa grandiflora	NotBreaking	224	1.87802832848437	18	4.8	19
20191014LCRP02	20191014LCRP02-1	Abundant	Carapa grandiflora	NotBreaking	224	1.87802832848437	20	7	26
20191014LCRP02	20191014LCRP02-1	Abundant	Carapa grandiflora	NotBreaking	224	1.87802832848437	22	9.2	27
20191014LCRP02	20191014LCRP02-1	Abundant	Carapa grandiflora	NotBreaking	224	1.87802832848437	24	11.6	34
20191014LCRP02	20191014LCRP02-2	Abundant	Carapa grandiflora	Breaking	139	2.03718327157626	0	0	-12
20191014LCRP02	20191014LCRP02-2	Abundant	Carapa grandiflora	Breaking	139	2.03718327157626	1	2
20191014LCRP02	20191014LCRP02-2	Abundant	Carapa grandiflora	Breaking	139	2.03718327157626	2	0.2	-10
20191014LCRP02	20191014LCRP02-2	Abundant	Carapa grandiflora	Breaking	139	2.03718327157626	3	0.5	-7
20191014LCRP02	20191014LCRP02-2	Abundant	Carapa grandiflora	Breaking	139	2.03718327157626	4	0.9	-6
20191014LCRP02	20191014LCRP02-2	Abundant	Carapa grandiflora	Breaking	139	2.03718327157626	5	1	-4
20191014LCRP02	20191014LCRP02-2	Abundant	Carapa grandiflora	Breaking	139	2.03718327157626	6	1.1	-2
20191014LCRP02	20191014LCRP02-2	Abundant	Carapa grandiflora	Breaking	139	2.03718327157626	7	1.4
20191014LCRP02	20191014LCRP02-2	Abundant	Carapa grandiflora	Breaking	139	2.03718327157626	8	1.6
20191014LCRP02	20191014LCRP02-2	Abundant	Carapa grandiflora	Breaking	139	2.03718327157626	9	2
20191014LCRP02	20191014LCRP02-2	Abundant	Carapa grandiflora	Breaking	139	2.03718327157626	10	3	7
20191014LCRP02	20191014LCRP02-2	Abundant	Carapa grandiflora	Breaking	139	2.03718327157626	12	6.3	12
20191014LCRP02	20191014LCRP02-3	Abundant	Carapa grandiflora	NotBreaking	120	2.48281711223357	0	0
20191014LCRP02	20191014LCRP02-3	Abundant	Carapa grandiflora	NotBreaking	120	2.48281711223357	1	0.1
20191014LCRP02	20191014LCRP02-3	Abundant	Carapa grandiflora	NotBreaking	120	2.48281711223357	2	0.1
20191014LCRP02	20191014LCRP02-3	Abundant	Carapa grandiflora	NotBreaking	120	2.48281711223357	3	0.2
20191014LCRP02	20191014LCRP02-3	Abundant	Carapa grandiflora	NotBreaking	120	2.48281711223357	4	0.4
20191014LCRP02	20191014LCRP02-3	Abundant	Carapa grandiflora	NotBreaking	120	2.48281711223357	5	0.5
20191014LCRP02	20191014LCRP02-3	Abundant	Carapa grandiflora	NotBreaking	120	2.48281711223357	6	0.7
20191014LCRP02	20191014LCRP02-3	Abundant	Carapa grandiflora	NotBreaking	120	2.48281711223357	7	0.9
20191014LCRP02	20191014LCRP02-3	Abundant	Carapa grandiflora	NotBreaking	120	2.48281711223357	8	1.3
20191014LCRP02	20191014LCRP02-3	Abundant	Carapa grandiflora	NotBreaking	120	2.48281711223357	9	1.3
20191014LCRP02	20191014LCRP02-3	Abundant	Carapa grandiflora	NotBreaking	120	2.48281711223357	10	1.8
20191014LCRP02	20191014LCRP02-3	Abundant	Carapa grandiflora	NotBreaking	120	2.48281711223357	12	1.9
20191014LCRP02	20191014LCRP02-3	Abundant	Carapa grandiflora	NotBreaking	120	2.48281711223357	14	3.1
20191014LCRP02	20191014LCRP02-3	Abundant	Carapa grandiflora	NotBreaking	120	2.48281711223357	16	4.3	4
20191014LCRP02	20191014LCRP02-3	Abundant	Carapa grandiflora	NotBreaking	120	2.48281711223357	18	6.1	17
20191014LCRP02	20191014LCRP02-3	Abundant	Carapa grandiflora	NotBreaking	120	2.48281711223357	20	8.7	21
20191014LCRP02	20191014LCRP02-3	Abundant	Carapa grandiflora	NotBreaking	120	2.48281711223357	22	10.9	25
20191014LCRP02	20191014LCRP02-3	Abundant	Carapa grandiflora	NotBreaking	120	2.48281711223357	24	16	31
20191014LCRP02	20191014LCRP02-4	Abundant	Carapa grandiflora	Breaking	116	1.75070437401085	0	0
20191014LCRP02	20191014LCRP02-4	Abundant	Carapa grandiflora	Breaking	116	1.75070437401085	1	0.3
20191014LCRP02	20191014LCRP02-4	Abundant	Carapa grandiflora	Breaking	116	1.75070437401085	2	2.1	6
20191014LCRP02	20191014LCRP02-4	Abundant	Carapa grandiflora	Breaking	116	1.75070437401085	3	3.2	10
20191014LCRP02	20191014LCRP02-4	Abundant	Carapa grandiflora	Breaking	116	1.75070437401085	4	4.1	16
20191014LCRP02	20191014LCRP02-4	Abundant	Carapa grandiflora	Breaking	116	1.75070437401085	5	6.1	24
20191014LCRP02	20191014LCRP02-4	Abundant	Carapa grandiflora	Breaking	116	1.75070437401085	6	10	32
20191014LCRP02	20191014LCRP02-4	Abundant	Carapa grandiflora	Breaking	116	1.75070437401085	7	12.9	38
20191014LCRP02	20191014LCRP02-4	Abundant	Carapa grandiflora	Breaking	116	1.75070437401085	8	15.9	45
20191014LCRP02	20191014LCRP02-4	Abundant	Carapa grandiflora	Breaking	116	1.75070437401085	9	19	51
20191014LCRP02	20191014LCRP02-4	Abundant	Carapa grandiflora	Breaking	116	1.75070437401085	10	22.8	56
20191014LCRP02	20191014LCRP02-5	Abundant	Carapa grandiflora	Breaking	137	1.30507053335354	0	0
20191014LCRP02	20191014LCRP02-5	Abundant	Carapa grandiflora	Breaking	137	1.30507053335354	1	1.2	5
20191014LCRP02	20191014LCRP02-5	Abundant	Carapa grandiflora	Breaking	137	1.30507053335354	2	1.5
20191014LCRP02	20191014LCRP02-5	Abundant	Carapa grandiflora	Breaking	137	1.30507053335354	3	2.1	6
20191014LCRP02	20191014LCRP02-5	Abundant	Carapa grandiflora	Breaking	137	1.30507053335354	4	3.1	12
20191014LCRP02	20191014LCRP02-5	Abundant	Carapa grandiflora	Breaking	137	1.30507053335354	5	6.8	16
20191018LEUA01	20191018LEUA01-1	Abundant	Euadenia eminens	Breaking	169	1.87802832848437	0	0	-7
20191018LEUA01	20191018LEUA01-1	Abundant	Euadenia eminens	Breaking	169	1.87802832848437	1	0.8	-6
20191018LEUA01	20191018LEUA01-1	Abundant	Euadenia eminens	Breaking	169	1.87802832848437	2	1	-5
20191018LEUA01	20191018LEUA01-1	Abundant	Euadenia eminens	Breaking	169	1.87802832848437	3	2.3
20191018LEUA01	20191018LEUA01-1	Abundant	Euadenia eminens	Breaking	169	1.87802832848437	4	2.4
20191018LEUA01	20191018LEUA01-1	Abundant	Euadenia eminens	Breaking	169	1.87802832848437	5	4.3	9
20191018LEUA01	20191018LEUA01-1	Abundant	Euadenia eminens	Breaking	169	1.87802832848437	6	15.4	35
20191018LEUA01	20191018LEUA01-2	Abundant	Euadenia eminens	Breaking	153	1.78253536262923	0	0	-8
20191018LEUA01	20191018LEUA01-2	Abundant	Euadenia eminens	Breaking	153	1.78253536262923	1	0.5	-6
20191018LEUA01	20191018LEUA01-2	Abundant	Euadenia eminens	Breaking	153	1.78253536262923	2	1	-5
20191018LEUA01	20191018LEUA01-2	Abundant	Euadenia eminens	Breaking	153	1.78253536262923	3	1.1	-5
20191018LEUA01	20191018LEUA01-2	Abundant	Euadenia eminens	Breaking	153	1.78253536262923	4	1.6
20191018LEUA01	20191018LEUA01-2	Abundant	Euadenia eminens	Breaking	153	1.78253536262923	5	2.6
20191018LEUA01	20191018LEUA01-2	Abundant	Euadenia eminens	Breaking	153	1.78253536262923	6	3.5	12
20191018LEUA01	20191018LEUA01-2	Abundant	Euadenia eminens	Breaking	153	1.78253536262923	7	5.5	20
20191018LEUA01	20191018LEUA01-2	Abundant	Euadenia eminens	Breaking	153	1.78253536262923	8	8.3	25
20191018LEUA01	20191018LEUA01-2	Abundant	Euadenia eminens	Breaking	153	1.78253536262923	9	11.2	30
20191018LEUA01	20191018LEUA01-2	Abundant	Euadenia eminens	Breaking	153	1.78253536262923	10	14.5	33
20191018LEUA01	20191018LEUA01-2	Abundant	Euadenia eminens	Breaking	153	1.78253536262923	12	20.1	41
20191018LEUA01	20191018LEUA01-2	Abundant	Euadenia eminens	Breaking	153	1.78253536262923	14	26	45
20191018LEUA01	20191018LEUA01-3	Abundant	Euadenia eminens	Breaking	192	1.78253536262923	0	0	-11
20191018LEUA01	20191018LEUA01-3	Abundant	Euadenia eminens	Breaking	192	1.78253536262923	1	0.8	-9
20191018LEUA01	20191018LEUA01-3	Abundant	Euadenia eminens	Breaking	192	1.78253536262923	2	1.3	-4
20191018LEUA01	20191018LEUA01-3	Abundant	Euadenia eminens	Breaking	192	1.78253536262923	3	1.6
20191018LEUA01	20191018LEUA01-3	Abundant	Euadenia eminens	Breaking	192	1.78253536262923	4	3.4	4
20191018LEUA01	20191018LEUA01-3	Abundant	Euadenia eminens	Breaking	192	1.78253536262923	5	3.8	11
20191018LEUA01	20191018LEUA01-3	Abundant	Euadenia eminens	Breaking	192	1.78253536262923	6	5	14
20191018LEUA01	20191018LEUA01-3	Abundant	Euadenia eminens	Breaking	192	1.78253536262923	7	7.9	15
20191018LEUA01	20191018LEUA01-3	Abundant	Euadenia eminens	Breaking	192	1.78253536262923	8	11.7	26
20191018LEUA01	20191018LEUA01-3	Abundant	Euadenia eminens	Breaking	192	1.78253536262923	9	13.5	31
20191018LEUA01	20191018LEUA01-3	Abundant	Euadenia eminens	Breaking	192	1.78253536262923	10	17.4	37
20191018LEUA01	20191018LEUA01-3	Abundant	Euadenia eminens	Breaking	192	1.78253536262923	12	20.4	42
20191018LEUA01	20191018LEUA01-3	Abundant	Euadenia eminens	Breaking	192	1.78253536262923	14	26.5	49
20191018LEUA01	20191018LEUA01-3	Abundant	Euadenia eminens	Breaking	192	1.78253536262923	16	2.4	52
20191018LEUA01	20191018LEUA01-3	Abundant	Euadenia eminens	Breaking	192	1.78253536262923	18	2.4	57
20191018LEUA01	20191018LEUA01-3	Abundant	Euadenia eminens	Breaking	192	1.78253536262923	20	2.4	61
20191018LEUA01	20191018LEUA01-4	Abundant	Euadenia eminens	NotBreaking	134	2.06901426019464	0	0	-2
20191018LEUA01	20191018LEUA01-4	Abundant	Euadenia eminens	NotBreaking	134	2.06901426019464	1	0.4	-1
20191018LEUA01	20191018LEUA01-4	Abundant	Euadenia eminens	NotBreaking	134	2.06901426019464	2	2.1
20191018LEUA01	20191018LEUA01-4	Abundant	Euadenia eminens	NotBreaking	134	2.06901426019464	3	2.3
20191018LEUA01	20191018LEUA01-4	Abundant	Euadenia eminens	NotBreaking	134	2.06901426019464	4	2.5
20191018LEUA01	20191018LEUA01-4	Abundant	Euadenia eminens	NotBreaking	134	2.06901426019464	5	2.9
20191018LEUA01	20191018LEUA01-4	Abundant	Euadenia eminens	NotBreaking	134	2.06901426019464	6	3.2
20191018LEUA01	20191018LEUA01-4	Abundant	Euadenia eminens	NotBreaking	134	2.06901426019464	7	4.1	12
20191018LEUA01	20191018LEUA01-4	Abundant	Euadenia eminens	NotBreaking	134	2.06901426019464	8	5	12
20191018LEUA01	20191018LEUA01-4	Abundant	Euadenia eminens	NotBreaking	134	2.06901426019464	9	5.9	16
20191018LEUA01	20191018LEUA01-4	Abundant	Euadenia eminens	NotBreaking	134	2.06901426019464	10	7	16
20191018LEUA01	20191018LEUA01-4	Abundant	Euadenia eminens	NotBreaking	134	2.06901426019464	12	10.4	17
20191018LEUA01	20191018LEUA01-4	Abundant	Euadenia eminens	NotBreaking	134	2.06901426019464	14	14.7	25
20191018LEUA01	20191018LEUA01-4	Abundant	Euadenia eminens	NotBreaking	134	2.06901426019464	16	23.7	37
20191018LEUA01	20191018LEUA01-4	Abundant	Euadenia eminens	NotBreaking	134	2.06901426019464	18	0.9	47
20191018LEUA01	20191018LEUA01-4	Abundant	Euadenia eminens	NotBreaking	134	2.06901426019464	20	0.9	51
20191018LEUA01	20191018LEUA01-4	Abundant	Euadenia eminens	NotBreaking	134	2.06901426019464	22	0.9	58
20191018LEUA01	20191018LEUA01-4	Abundant	Euadenia eminens	NotBreaking	134	2.06901426019464	24	0.9	62
20191018LEUA01	20191018LEUA01-5	Abundant	Euadenia eminens	Breaking	153	1.62338041953733	0	0	-8
20191018LEUA01	20191018LEUA01-5	Abundant	Euadenia eminens	Breaking	153	1.62338041953733	1	0.6	-6
20191018LEUA01	20191018LEUA01-5	Abundant	Euadenia eminens	Breaking	153	1.62338041953733	2	1.7	-1
20191018LEUA01	20191018LEUA01-5	Abundant	Euadenia eminens	Breaking	153	1.62338041953733	3	3.3
20191018LEUA01	20191018LEUA01-5	Abundant	Euadenia eminens	Breaking	153	1.62338041953733	4	3.8	8
20191018LEUA01	20191018LEUA01-5	Abundant	Euadenia eminens	Breaking	153	1.62338041953733	5	4.6	11
20191018LEUA01	20191018LEUA01-5	Abundant	Euadenia eminens	Breaking	153	1.62338041953733	6	6.1	14
20191018LEUA01	20191018LEUA01-5	Abundant	Euadenia eminens	Breaking	153	1.62338041953733	7	8.8	20
20191018LEUA01	20191018LEUA01-5	Abundant	Euadenia eminens	Breaking	153	1.62338041953733	8	13.5	30
20191018LEUA01	20191018LEUA01-5	Abundant	Euadenia eminens	Breaking	153	1.62338041953733	9	17.7	38
20191018LEUA01	20191018LEUA01-5	Abundant	Euadenia eminens	Breaking	153	1.62338041953733	10	22.3	45
20191021LCAF01	20191021LCAF01-1	Abundant	Celtis africana	Breaking	197	1.55971844230057	0	0	-7
20191021LCAF01	20191021LCAF01-1	Abundant	Celtis africana	Breaking	197	1.55971844230057	1	1.1	-2
20191021LCAF01	20191021LCAF01-1	Abundant	Celtis africana	Breaking	197	1.55971844230057	2	1.9
20191021LCAF01	20191021LCAF01-1	Abundant	Celtis africana	Breaking	197	1.55971844230057	3	3	6
20191021LCAF01	20191021LCAF01-1	Abundant	Celtis africana	Breaking	197	1.55971844230057	4	5	11
20191021LCAF01	20191021LCAF01-1	Abundant	Celtis africana	Breaking	197	1.55971844230057	5	8.2	20
20191021LCAF01	20191021LCAF01-1	Abundant	Celtis africana	Breaking	197	1.55971844230057	6	13.4	31
20191021LCAF01	20191021LCAF01-2	Abundant	Celtis africana	NotBreaking	179	2.54647908947033	0	0	-3
20191021LCAF01	20191021LCAF01-2	Abundant	Celtis africana	NotBreaking	179	2.54647908947033	1	0.4	-2
20191021LCAF01	20191021LCAF01-2	Abundant	Celtis africana	NotBreaking	179	2.54647908947033	2	0.4	-2
20191021LCAF01	20191021LCAF01-2	Abundant	Celtis africana	NotBreaking	179	2.54647908947033	3	0.5	-2
20191021LCAF01	20191021LCAF01-2	Abundant	Celtis africana	NotBreaking	179	2.54647908947033	4	0.9
20191021LCAF01	20191021LCAF01-2	Abundant	Celtis africana	NotBreaking	179	2.54647908947033	5	0.9
20191021LCAF01	20191021LCAF01-2	Abundant	Celtis africana	NotBreaking	179	2.54647908947033	6	1
20191021LCAF01	20191021LCAF01-2	Abundant	Celtis africana	NotBreaking	179	2.54647908947033	7	1.1
20191021LCAF01	20191021LCAF01-2	Abundant	Celtis africana	NotBreaking	179	2.54647908947033	8	1.4
20191021LCAF01	20191021LCAF01-2	Abundant	Celtis africana	NotBreaking	179	2.54647908947033	9	1.5
20191021LCAF01	20191021LCAF01-2	Abundant	Celtis africana	NotBreaking	179	2.54647908947033	10	1.7
20191021LCAF01	20191021LCAF01-2	Abundant	Celtis africana	NotBreaking	179	2.54647908947033	12	2.4	2
20191021LCAF01	20191021LCAF01-2	Abundant	Celtis africana	NotBreaking	179	2.54647908947033	14	2.9	4
20191021LCAF01	20191021LCAF01-2	Abundant	Celtis africana	NotBreaking	179	2.54647908947033	16	3.4	10
20191021LCAF01	20191021LCAF01-2	Abundant	Celtis africana	NotBreaking	179	2.54647908947033	18	3.9	15
20191021LCAF01	20191021LCAF01-2	Abundant	Celtis africana	NotBreaking	179	2.54647908947033	20	5.2	18
20191021LCAF01	20191021LCAF01-2	Abundant	Celtis africana	NotBreaking	179	2.54647908947033	22	6.5	26
20191021LCAF01	20191021LCAF01-2	Abundant	Celtis africana	NotBreaking	179	2.54647908947033	24	12.8	31
20191021LCAF01	20191021LCAF01-3	Abundant	Celtis africana	NotBreaking	168	1.87802832848437	0	0
20191021LCAF01	20191021LCAF01-3	Abundant	Celtis africana	NotBreaking	168	1.87802832848437	1	0.4
20191021LCAF01	20191021LCAF01-3	Abundant	Celtis africana	NotBreaking	168	1.87802832848437	2	0.6
20191021LCAF01	20191021LCAF01-3	Abundant	Celtis africana	NotBreaking	168	1.87802832848437	3	1.8	2
20191021LCAF01	20191021LCAF01-3	Abundant	Celtis africana	NotBreaking	168	1.87802832848437	4	2.3	11
20191021LCAF01	20191021LCAF01-3	Abundant	Celtis africana	NotBreaking	168	1.87802832848437	5	3.1	15
20191021LCAF01	20191021LCAF01-3	Abundant	Celtis africana	NotBreaking	168	1.87802832848437	6	3.8	18
20191021LCAF01	20191021LCAF01-3	Abundant	Celtis africana	NotBreaking	168	1.87802832848437	7	4.4	19
20191021LCAF01	20191021LCAF01-3	Abundant	Celtis africana	NotBreaking	168	1.87802832848437	8	8.6	25
20191021LCAF01	20191021LCAF01-3	Abundant	Celtis africana	NotBreaking	168	1.87802832848437	9	9.7	22
20191021LCAF01	20191021LCAF01-3	Abundant	Celtis africana	NotBreaking	168	1.87802832848437	10	12.6	26
20191021LCAF01	20191021LCAF01-3	Abundant	Celtis africana	NotBreaking	168	1.87802832848437	12	21.2	35
20191021LCAF01	20191021LCAF01-3	Abundant	Celtis africana	NotBreaking	168	1.87802832848437	14	0.6	40
20191021LCAF01	20191021LCAF01-3	Abundant	Celtis africana	NotBreaking	168	1.87802832848437	16	0.6	48
20191021LCAF01	20191021LCAF01-3	Abundant	Celtis africana	NotBreaking	168	1.87802832848437	18	0.6	49
20191021LCAF01	20191021LCAF01-3	Abundant	Celtis africana	NotBreaking	168	1.87802832848437	20	0.6	52
20191021LCAF01	20191021LCAF01-3	Abundant	Celtis africana	NotBreaking	168	1.87802832848437	22	0.6	56
20191021LCAF01	20191021LCAF01-3	Abundant	Celtis africana	NotBreaking	168	1.87802832848437	24	0.6	65
20191021LCAF01	20191021LCAF01-4	Abundant	Celtis africana	NotBreaking	183	1.59154943091895	0	0	-14
20191021LCAF01	20191021LCAF01-4	Abundant	Celtis africana	NotBreaking	183	1.59154943091895	1	0.5	-12
20191021LCAF01	20191021LCAF01-4	Abundant	Celtis africana	NotBreaking	183	1.59154943091895	2	1	-12
20191021LCAF01	20191021LCAF01-4	Abundant	Celtis africana	NotBreaking	183	1.59154943091895	3	2	-9
20191021LCAF01	20191021LCAF01-4	Abundant	Celtis africana	NotBreaking	183	1.59154943091895	4	4.1	10
20191021LCAF01	20191021LCAF01-4	Abundant	Celtis africana	NotBreaking	183	1.59154943091895	5	5.2	15
20191021LCAF01	20191021LCAF01-4	Abundant	Celtis africana	NotBreaking	183	1.59154943091895	6	7.3	25
20191021LCAF01	20191021LCAF01-4	Abundant	Celtis africana	NotBreaking	183	1.59154943091895	7	13	36
20191021LCAF01	20191021LCAF01-4	Abundant	Celtis africana	NotBreaking	183	1.59154943091895	8	13.6	40
20191021LCAF01	20191021LCAF01-4	Abundant	Celtis africana	NotBreaking	183	1.59154943091895	9	14.8	42
20191021LCAF01	20191021LCAF01-4	Abundant	Celtis africana	NotBreaking	183	1.59154943091895	10	18.5	50
20191021LCAF01	20191021LCAF01-4	Abundant	Celtis africana	NotBreaking	183	1.59154943091895	12	21.5	51
20191021LCAF01	20191021LCAF01-4	Abundant	Celtis africana	NotBreaking	183	1.59154943091895	14	24	57
20191021LCAF01	20191021LCAF01-4	Abundant	Celtis africana	NotBreaking	183	1.59154943091895	16	28	60
20191021LCAF01	20191021LCAF01-4	Abundant	Celtis africana	NotBreaking	183	1.59154943091895	18	33	62
20191021LCAF01	20191021LCAF01-4	Abundant	Celtis africana	NotBreaking	183	1.59154943091895	20	36.8	68
20191021LCAF01	20191021LCAF01-4	Abundant	Celtis africana	NotBreaking	183	1.59154943091895	22	3	70
20191021LCAF01	20191021LCAF01-4	Abundant	Celtis africana	NotBreaking	183	1.59154943091895	24	3	73
20191021LCAF01	20191021LCAF01-5	Abundant	Celtis africana	NotBreaking	163	1.59154943091895	0	0
20191021LCAF01	20191021LCAF01-5	Abundant	Celtis africana	NotBreaking	163	1.59154943091895	1	4.7	16
20191021LCAF01	20191021LCAF01-5	Abundant	Celtis africana	NotBreaking	163	1.59154943091895	2	8.8	22
20191021LCAF01	20191021LCAF01-5	Abundant	Celtis africana	NotBreaking	163	1.59154943091895	3	13.7	31
20191021LCAF01	20191021LCAF01-5	Abundant	Celtis africana	NotBreaking	163	1.59154943091895	4	22.2	38
20191021LCAF01	20191021LCAF01-5	Abundant	Celtis africana	NotBreaking	163	1.59154943091895	5	31.2	42
20191021LCAF01	20191021LCAF01-5	Abundant	Celtis africana	NotBreaking	163	1.59154943091895	6	0.2	45
20191021LCAF01	20191021LCAF01-5	Abundant	Celtis africana	NotBreaking	163	1.59154943091895	7	0.2	53
20191021LCAF01	20191021LCAF01-5	Abundant	Celtis africana	NotBreaking	163	1.59154943091895	8	0.2	56
20191021LCAF01	20191021LCAF01-5	Abundant	Celtis africana	NotBreaking	163	1.59154943091895	9	0.2	58
20191021LCAF01	20191021LCAF01-5	Abundant	Celtis africana	NotBreaking	163	1.59154943091895	10	0.2	60
20191021LCAF01	20191021LCAF01-5	Abundant	Celtis africana	NotBreaking	163	1.59154943091895	12	0.2	63
20191021LCAF01	20191021LCAF01-5	Abundant	Celtis africana	NotBreaking	163	1.59154943091895	14	0.2	66
20191021LCAF01	20191021LCAF01-5	Abundant	Celtis africana	NotBreaking	163	1.59154943091895	16	0.2	70
20191021LCAF01	20191021LCAF01-5	Abundant	Celtis africana	NotBreaking	163	1.59154943091895	18	0.2	70
20191021LCAF01	20191021LCAF01-5	Abundant	Celtis africana	NotBreaking	163	1.59154943091895	20	0.2	70
20191021LCAF01	20191021LCAF01-5	Abundant	Celtis africana	NotBreaking	163	1.59154943091895	22	0.2	75
20191021LCAF01	20191021LCAF01-5	Abundant	Celtis africana	NotBreaking	163	1.59154943091895	24	0.2	79
20191021LNEO01	20191021LNEO01-1	Abundant	Neoboutonia macrocalyx	Breaking	124	2.1326762374314	0	0	10
20191021LNEO01	20191021LNEO01-1	Abundant	Neoboutonia macrocalyx	Breaking	124	2.1326762374314	1	0.2	11
20191021LNEO01	20191021LNEO01-1	Abundant	Neoboutonia macrocalyx	Breaking	124	2.1326762374314	2	0.5	12
20191021LNEO01	20191021LNEO01-1	Abundant	Neoboutonia macrocalyx	Breaking	124	2.1326762374314	3	0.9	14
20191021LNEO01	20191021LNEO01-1	Abundant	Neoboutonia macrocalyx	Breaking	124	2.1326762374314	4	1.7	15
20191021LNEO01	20191021LNEO01-1	Abundant	Neoboutonia macrocalyx	Breaking	124	2.1326762374314	5	2.3	16
20191021LNEO01	20191021LNEO01-1	Abundant	Neoboutonia macrocalyx	Breaking	124	2.1326762374314	6	3.3	18
20191021LNEO01	20191021LNEO01-1	Abundant	Neoboutonia macrocalyx	Breaking	124	2.1326762374314	7	5.6	22
20191021LNEO01	20191021LNEO01-1	Abundant	Neoboutonia macrocalyx	Breaking	124	2.1326762374314	8	10	27
20191021LNEO01	20191021LNEO01-2	Abundant	Neoboutonia macrocalyx	Breaking	122	1.46422547644544	0	0	8
20191021LNEO01	20191021LNEO01-2	Abundant	Neoboutonia macrocalyx	Breaking	122	1.46422547644544	1	0.7	11
20191021LNEO01	20191021LNEO01-2	Abundant	Neoboutonia macrocalyx	Breaking	122	1.46422547644544	2	1	11
20191021LNEO01	20191021LNEO01-2	Abundant	Neoboutonia macrocalyx	Breaking	122	1.46422547644544	3	1.4	15
20191021LNEO01	20191021LNEO01-2	Abundant	Neoboutonia macrocalyx	Breaking	122	1.46422547644544	4	2.9	17
20191021LNEO01	20191021LNEO01-2	Abundant	Neoboutonia macrocalyx	Breaking	122	1.46422547644544	5	3.6	18
20191021LNEO01	20191021LNEO01-2	Abundant	Neoboutonia macrocalyx	Breaking	122	1.46422547644544	6	5.5	24
20191021LNEO01	20191021LNEO01-2	Abundant	Neoboutonia macrocalyx	Breaking	122	1.46422547644544	7	9.2	30
20191021LNEO01	20191021LNEO01-3	Abundant	Neoboutonia macrocalyx	Breaking	154	1.5278874536822	0	0	15
20191021LNEO01	20191021LNEO01-3	Abundant	Neoboutonia macrocalyx	Breaking	154	1.5278874536822	1	0.5	15
20191021LNEO01	20191021LNEO01-3	Abundant	Neoboutonia macrocalyx	Breaking	154	1.5278874536822	2	1	17
20191021LNEO01	20191021LNEO01-3	Abundant	Neoboutonia macrocalyx	Breaking	154	1.5278874536822	3	1.5	22
20191021LNEO01	20191021LNEO01-3	Abundant	Neoboutonia macrocalyx	Breaking	154	1.5278874536822	4	2.1	24
20191021LNEO01	20191021LNEO01-3	Abundant	Neoboutonia macrocalyx	Breaking	154	1.5278874536822	5	3.1	29
20191021LNEO01	20191021LNEO01-3	Abundant	Neoboutonia macrocalyx	Breaking	154	1.5278874536822	6	4.3	35
20191021LNEO01	20191021LNEO01-3	Abundant	Neoboutonia macrocalyx	Breaking	154	1.5278874536822	7	5.8	43
20191021LNEO01	20191021LNEO01-4	Abundant	Neoboutonia macrocalyx	Breaking	114	1.46422547644544	0	0
20191021LNEO01	20191021LNEO01-4	Abundant	Neoboutonia macrocalyx	Breaking	114	1.46422547644544	1	1.4	11
20191021LNEO01	20191021LNEO01-4	Abundant	Neoboutonia macrocalyx	Breaking	114	1.46422547644544	2	2.6	15
20191021LNEO01	20191021LNEO01-4	Abundant	Neoboutonia macrocalyx	Breaking	114	1.46422547644544	3	6.1	23
20191021LNEO01	20191021LNEO01-4	Abundant	Neoboutonia macrocalyx	Breaking	114	1.46422547644544	4	13	31
20191021LNEO01	20191021LNEO01-5	Abundant	Neoboutonia macrocalyx	Breaking	186	1.84619733986599	0	0
20191021LNEO01	20191021LNEO01-5	Abundant	Neoboutonia macrocalyx	Breaking	186	1.84619733986599	1	0.5	2
20191021LNEO01	20191021LNEO01-5	Abundant	Neoboutonia macrocalyx	Breaking	186	1.84619733986599	2	0.7	5
20191021LNEO01	20191021LNEO01-5	Abundant	Neoboutonia macrocalyx	Breaking	186	1.84619733986599	3	0.9	6
20191021LNEO01	20191021LNEO01-5	Abundant	Neoboutonia macrocalyx	Breaking	186	1.84619733986599	4	1.2	10
20191021LNEO01	20191021LNEO01-5	Abundant	Neoboutonia macrocalyx	Breaking	186	1.84619733986599	5	1.6	10
20191021LNEO01	20191021LNEO01-5	Abundant	Neoboutonia macrocalyx	Breaking	186	1.84619733986599	6	1.7	12
20191021LNEO01	20191021LNEO01-5	Abundant	Neoboutonia macrocalyx	Breaking	186	1.84619733986599	7	2	12
20191021LNEO01	20191021LNEO01-5	Abundant	Neoboutonia macrocalyx	Breaking	186	1.84619733986599	8	2.5	14
20191021LNEO01	20191021LNEO01-5	Abundant	Neoboutonia macrocalyx	Breaking	186	1.84619733986599	9	2.8	15
20191021LNEO01	20191021LNEO01-5	Abundant	Neoboutonia macrocalyx	Breaking	186	1.84619733986599	10	3.6	16
20191023LNST02	20191023LNST02-1	Nesting	Turraeanthus africana	Breaking	137	2.35549315776005	0	0	-16
20191023LNST02	20191023LNST02-1	Nesting	Turraeanthus africana	Breaking	137	2.35549315776005	1	0.1	-15
20191023LNST02	20191023LNST02-1	Nesting	Turraeanthus africana	Breaking	137	2.35549315776005	2	0.6	-13
20191023LNST02	20191023LNST02-1	Nesting	Turraeanthus africana	Breaking	137	2.35549315776005	3	1	-9
20191023LNST02	20191023LNST02-1	Nesting	Turraeanthus africana	Breaking	137	2.35549315776005	4	1.6	-8
20191023LNST02	20191023LNST02-1	Nesting	Turraeanthus africana	Breaking	137	2.35549315776005	5	2.1	-8
20191023LNST02	20191023LNST02-1	Nesting	Turraeanthus africana	Breaking	137	2.35549315776005	6	2.2	-6
20191023LNST02	20191023LNST02-1	Nesting	Turraeanthus africana	Breaking	137	2.35549315776005	7	2.7	-2
20191023LNST02	20191023LNST02-1	Nesting	Turraeanthus africana	Breaking	137	2.35549315776005	8	3.1
20191023LNST02	20191023LNST02-1	Nesting	Turraeanthus africana	Breaking	137	2.35549315776005	9	3.3
20191023LNST02	20191023LNST02-1	Nesting	Turraeanthus africana	Breaking	137	2.35549315776005	10	3.6
20191023LNST02	20191023LNST02-1	Nesting	Turraeanthus africana	Breaking	137	2.35549315776005	12	6.2	14
20191023LNST02	20191023LNST02-2	Nesting	Turraeanthus africana	Breaking	147	2.16450722604978	0	0	-5
20191023LNST02	20191023LNST02-2	Nesting	Turraeanthus africana	Breaking	147	2.16450722604978	1	0	-5
20191023LNST02	20191023LNST02-2	Nesting	Turraeanthus africana	Breaking	147	2.16450722604978	2	0.5	-4
20191023LNST02	20191023LNST02-2	Nesting	Turraeanthus africana	Breaking	147	2.16450722604978	3	0.6	-4
20191023LNST02	20191023LNST02-2	Nesting	Turraeanthus africana	Breaking	147	2.16450722604978	4	0.6	-4
20191023LNST02	20191023LNST02-2	Nesting	Turraeanthus africana	Breaking	147	2.16450722604978	5	0.8	-2
20191023LNST02	20191023LNST02-2	Nesting	Turraeanthus africana	Breaking	147	2.16450722604978	6	1	-1
20191023LNST02	20191023LNST02-2	Nesting	Turraeanthus africana	Breaking	147	2.16450722604978	7	1.4
20191023LNST02	20191023LNST02-2	Nesting	Turraeanthus africana	Breaking	147	2.16450722604978	8	1.4
20191023LNST02	20191023LNST02-2	Nesting	Turraeanthus africana	Breaking	147	2.16450722604978	9	1.5
20191023LNST02	20191023LNST02-2	Nesting	Turraeanthus africana	Breaking	147	2.16450722604978	10	1.7
20191023LNST02	20191023LNST02-2	Nesting	Turraeanthus africana	Breaking	147	2.16450722604978	12	2.3
20191023LNST02	20191023LNST02-2	Nesting	Turraeanthus africana	Breaking	147	2.16450722604978	14	3.2	2
20191023LNST02	20191023LNST02-2	Nesting	Turraeanthus africana	Breaking	147	2.16450722604978	16	4	9
20191023LNST02	20191023LNST02-2	Nesting	Turraeanthus africana	Breaking	147	2.16450722604978	18	6	15
20191023LNST02	20191023LNST02-2	Nesting	Turraeanthus africana	Breaking	147	2.16450722604978	20	9.1	22
20191023LNST02	20191023LNST02-3	Nesting	Turraeanthus africana	Breaking	174	2.19633821466816	0	0
20191023LNST02	20191023LNST02-3	Nesting	Turraeanthus africana	Breaking	174	2.19633821466816	1	0.1
20191023LNST02	20191023LNST02-3	Nesting	Turraeanthus africana	Breaking	174	2.19633821466816	2	0.2
20191023LNST02	20191023LNST02-3	Nesting	Turraeanthus africana	Breaking	174	2.19633821466816	3	0.5
20191023LNST02	20191023LNST02-3	Nesting	Turraeanthus africana	Breaking	174	2.19633821466816	4	0.8
20191023LNST02	20191023LNST02-3	Nesting	Turraeanthus africana	Breaking	174	2.19633821466816	5	1
20191023LNST02	20191023LNST02-3	Nesting	Turraeanthus africana	Breaking	174	2.19633821466816	6	1.5	2
20191023LNST02	20191023LNST02-3	Nesting	Turraeanthus africana	Breaking	174	2.19633821466816	7	1.5	2
20191023LNST02	20191023LNST02-3	Nesting	Turraeanthus africana	Breaking	174	2.19633821466816	8	1.6	3
20191023LNST02	20191023LNST02-3	Nesting	Turraeanthus africana	Breaking	174	2.19633821466816	9	1.9	6
20191023LNST02	20191023LNST02-3	Nesting	Turraeanthus africana	Breaking	174	2.19633821466816	10	2	8
20191023LNST02	20191023LNST02-3	Nesting	Turraeanthus africana	Breaking	174	2.19633821466816	12	3	14
20191023LNST02	20191023LNST02-3	Nesting	Turraeanthus africana	Breaking	174	2.19633821466816	14	4.7	19
[truncated: 2,788 more rows]
