# Supplementary material for: Chimpanzees select comfortable nesting tree species
Source: Sci Rep. 2023 Oct 7;13:16943. doi: 10.1038/s41598-023-44192-6 (PMC10560204; doi:10.1038/s41598-023-44192-6)
Supplement: Supplementary file 6 — Supplementary Information 6. [file 41598_2023_44192_MOESM6_ESM.csv]

Table S6. Data of branches flexural rigidity (EI) and stiffness (E) values.
IDBranch	TypeTree	Species	Flexural rigidity [N.m�]	Young Elastic Modulus [GPa]
20180207MNST01-10	Nesting	Strombosia scheffleri	52.2987	8.1753
20180207MNST01-11	Nesting	Strombosia scheffleri	16.9069	2.6429
20180207MNST01-4	Nesting	Strombosia scheffleri	7.623	3.0676
20180207MNST01-6	Nesting	Strombosia scheffleri	8.3455	5.9527
20180207MNST01-8	Nesting	Strombosia scheffleri	3.9961	1.608
20180207MNST01-9	Nesting	Strombosia scheffleri	24.2123	3.7849
20180209MNST01-11	Nesting	Vepris nobilis	5.1039	1.2449
20180209MNST01-12	Nesting	Vepris nobilis	2.8827	8.9506
20180213MNST01-2	Nesting	Strombosia scheffleri	1.8646	0.9888
20180213MNST01-3	Nesting	Strombosia scheffleri	1.6066	1.5784
20180213MNST01-4	Nesting	Strombosia scheffleri	2.2612	1.6129
20180213MNST01-5	Nesting	Strombosia scheffleri	8.3398	3.356
20180220MNST01-4	Nesting	Diospyros abyssinica	1.0476	1.4576
20180221MNST01-1	Nesting	Vepris nobilis	6.8716	6.7509
20180221MNST01-2	Nesting	Vepris nobilis	3.4753	4.8356
20180225MNST01-3	Nesting	Lepisanthes senegalensis	3.1349	6.3863
20180227MNST01-3	Nesting	Diospyros abyssinica	4.4519	2.3608
20180303MNST01-3	Nesting	Strombosia scheffleri	1.479	1.0549
20180303MNST01-4	Nesting	Strombosia scheffleri	8.0102	3.2233
20180303MNST01-5	Nesting	Strombosia scheffleri	4.9007	4.8146
20180307MNST01-1	Nesting	Strombosia scheffleri	7.612	4.0366
20180307MNST01-4	Nesting	Strombosia scheffleri	4.4255	3.1566
20180307MNST01-5	Nesting	Strombosia scheffleri	4.2999	1.7303
20180308MNST01-1	Nesting	Strombosia scheffleri	2.111	2.9374
20180308MNST01-5	Nesting	Strombosia scheffleri	8.9006	3.5817
20180308MNST01-6	Nesting	Strombosia scheffleri	14.818	5.9628
20180408MNST01-6	Nesting	Vepris nobilis	4.8356	9.851
20181008ENST01-1	Nesting	Diospyros abyssinica	1.4291	0.3335
20181008ENST01-2	Nesting	Diospyros abyssinica	8.0459	0.7923
20181008ENST01-3	Nesting	Diospyros abyssinica	1.502	0.3777
20181008ENST01-4	Nesting	Diospyros abyssinica	4.9247	0.6614
20181008ENST01-5	Nesting	Diospyros abyssinica	3.6164	0.402
20181010ENST01-8	Abundant	Trilepisium madagascariense	0.3049	0.4032
20181015JNST01-1	Nesting	Diospyros abyssinica	7.3809	1.1301
20181015JNST01-3	Nesting	Diospyros abyssinica	0.2031	0.2686
20181022JNST01-2	Nesting	Vepris nobilis	1.9573	0.8675
20181022JNST02-1	Nesting	Vepris nobilis	1.4626	1.0271
20181023BNST01-1	Nesting	Strombosia scheffleri	6.0232	0.559
20181023BNST01-2	Nesting	Strombosia scheffleri	3.531	0.8241
20181029XNST01-1	Nesting	Strombosia scheffleri	7.1751	0.8487
20181029XNST01-5	Nesting	Strombosia scheffleri	5.6846	1.6674
20181104ENST01-1	Nesting	Turraeanthus africana	3.2943	0.415
20181104ENST01-2	Nesting	Turraeanthus africana	13.4592	1.4962
20181104ENST01-3	Nesting	Turraeanthus africana	4.2267	0.4162
20181108ANST01-2	Nesting	Diospyros abyssinica	9.6255	0.4904
20181121ANST01-2	Nesting	Eucalyptus grandis	4.4137	1.9562
20181130BNST01-1	Nesting	Vepris nobilis	5.0133	1.5917
20181210ENST01-1	Nesting	Vepris nobilis	0.8944	0.4328
20181210ENST01-2	Nesting	Vepris nobilis	1.9596	0.9483
20181213ZNST01-1	Nesting	Olea welwitschii	4.9911	2.212
20190909LEUA01-1	Abundant	Euadenia eminens	0.4244	0.2707
20190909LEUA01-2	Abundant	Euadenia eminens	11.8861	0.3153
20190909LEUA01-3	Abundant	Euadenia eminens	4.6634	0.2925
20190909LEUA01-4	Abundant	Euadenia eminens	3.7144	0.307
20190909LEUA01-5	Abundant	Euadenia eminens	5.4068	0.4469
20190909LEUA02-1	Abundant	Euadenia eminens	7.0801	1.1595
20190909LEUA02-2	Abundant	Euadenia eminens	11.3052	1.0492
20190909LEUA02-4	Abundant	Euadenia eminens	1.0926	0.3761
20190911LCNP01-2	Abundant	Tabernaemontana pachysiphon	0.1917	0.1015
20190911LCNP01-3	Abundant	Tabernaemontana pachysiphon	1.0096	0.1447
20190911LCNP01-4	Abundant	Tabernaemontana pachysiphon	0.6306	0.2002
20190911LCNP02-1	Abundant	Tabernaemontana pachysiphon	5.1417	1.3955
20190911LCNP02-2	Abundant	Tabernaemontana pachysiphon	0.8482	0.292
20190911LCNP02-3	Abundant	Tabernaemontana pachysiphon	23.3476	2.044
20190911LCNP02-4	Abundant	Tabernaemontana pachysiphon	2.4186	0.4547
20190911LCNP02-5	Abundant	Tabernaemontana pachysiphon	4.2246	1.1466
20190912LCNP01-1	Abundant	Tabernaemontana pachysiphon	4.4809	0.6422
20190912LCNP01-2	Abundant	Tabernaemontana pachysiphon	0.5127	0.1112
20190912LCNP01-3	Abundant	Tabernaemontana pachysiphon	0.214	0.087
20190912LCNP01-4	Abundant	Tabernaemontana pachysiphon	4.3582	0.5155
20190912LCNP02-1	Abundant	Tabernaemontana pachysiphon	4.6224	0.9327
20190912LCNP02-2	Abundant	Tabernaemontana pachysiphon	2.4881	0.5807
20190912LCNP02-3	Abundant	Tabernaemontana pachysiphon	1.3071	0.415
20190912LCNP02-4	Abundant	Tabernaemontana pachysiphon	5.6901	0.8713
20190912LCNP02-5	Abundant	Tabernaemontana pachysiphon	2.6626	0.781
20190916LCAF01-1	Abundant	Celtis africana	6.7754	0.9711
20190916LCAF01-3	Abundant	Celtis africana	0.5291	0.1821
20190916LEUA01-1	Abundant	Euadenia eminens	7.2179	1.1052
20190916LEUA01-3	Abundant	Euadenia eminens	1.2278	0.4993
20190916LEUA01-4	Abundant	Euadenia eminens	3.5132	1.0305
20190916LEUA01-5	Abundant	Euadenia eminens	4.4799	0.3922
20190918LNEO01-2	Abundant	Neoboutonia macrocalyx	10.4098	0.8129
20190918LNEO01-3	Abundant	Neoboutonia macrocalyx	19.764	0.8675
20190918LNEO01-5	Abundant	Neoboutonia macrocalyx	13.3558	1.6824
20190918LNEO02-1	Abundant	Neoboutonia macrocalyx	7.2302	0.5976
20190918LNEO02-2	Abundant	Neoboutonia macrocalyx	7.6071	0.2892
20190918LNEO02-3	Abundant	Neoboutonia macrocalyx	12.8051	0.2645
20190918LNEO02-4	Abundant	Neoboutonia macrocalyx	35.201	1.1133
20190918LNEO02-5	Abundant	Neoboutonia macrocalyx	5.8048	0.7796
20190919LCRP01-1	Abundant	Carapa grandiflora	5.811	1.5771
20190919LCRP01-4	Abundant	Carapa grandiflora	8.3398	1.3658
20190919LCRP01-5	Abundant	Carapa grandiflora	5.4068	1.2618
20190919LCRP02-3	Abundant	Carapa grandiflora	7.8058	1.1952
20190919LCRP02-4	Abundant	Carapa grandiflora	3.9295	0.7929
20190919LCRP02-5	Abundant	Carapa grandiflora	7.6081	0.7957
20190925LNEO01-1	Abundant	Neoboutonia macrocalyx	5.7345	0.6375
20190925LNEO01-4	Abundant	Neoboutonia macrocalyx	1.1857	0.1699
20190925LNEO02-1	Abundant	Neoboutonia macrocalyx	3.3156	0.4177
20190925LNEO02-2	Abundant	Neoboutonia macrocalyx	8.8003	1.3475
20190925LNEO02-3	Abundant	Neoboutonia macrocalyx	8.7164	0.7204
20190925LNEO02-4	Abundant	Neoboutonia macrocalyx	7.0674	0.7391
20190925LNEO02-5	Abundant	Neoboutonia macrocalyx	6.0504	0.7622
20190927LEUA01-1	Abundant	Euadenia eminens	5.2256	1.6592
20190927LEUA01-2	Abundant	Euadenia eminens	1.537	0.5746
20190927LEUA01-4	Abundant	Euadenia eminens	6.571	1.1523
20190927LEUA01-5	Abundant	Euadenia eminens	1.6248	0.7201
20191004LCNP01-1	Abundant	Tabernaemontana pachysiphon	5.4881	0.3835
20191004LCNP01-3	Abundant	Tabernaemontana pachysiphon	3.1765	0.4266
20191011LALA01-2	Abundant	Alangium chinense	10.4098	2.2575
20191011LALA01-5	Abundant	Alangium chinense	7.8855	1.8403
20191011LALA02-3	Abundant	Alangium chinense	15.7798	2.9664
20191014LCRP01-2	Abundant	Carapa grandiflora	5.8881	0.9643
20191014LCRP01-3	Abundant	Carapa grandiflora	30.5076	2.5214
20191014LCRP01-5	Abundant	Carapa grandiflora	5.7604	0.4498
20191014LCRP02-1	Abundant	Carapa grandiflora	30.5076	4.9961
20191014LCRP02-2	Abundant	Carapa grandiflora	10.8008	1.2775
20191014LCRP02-3	Abundant	Carapa grandiflora	25.5809	1.3714
20191014LCRP02-4	Abundant	Carapa grandiflora	2.2797	0.4944
20191018LEUA01-2	Abundant	Euadenia eminens	6.66	1.3439
20191018LEUA01-3	Abundant	Euadenia eminens	3.1208	0.6297
20191018LEUA01-4	Abundant	Euadenia eminens	3.3094	0.3679
20191018LEUA01-5	Abundant	Euadenia eminens	2.4692	0.7243
20191021LCAF01-2	Abundant	Celtis africana	12.0592	0.5842
20191021LCAF01-3	Abundant	Celtis africana	4.0773	0.6677
20191021LCAF01-4	Abundant	Celtis africana	2.4139	0.7664
20191021LCAF01-5	Abundant	Celtis africana	0.4782	0.1518
20191021LNEO01-1	Abundant	Neoboutonia macrocalyx	5.9168	0.5827
20191021LNEO01-2	Abundant	Neoboutonia macrocalyx	3.6474	1.6165
20191021LNEO01-3	Abundant	Neoboutonia macrocalyx	5.0213	1.8771
20191021LNEO01-5	Abundant	Neoboutonia macrocalyx	9.017	1.5812
20191023LNST02-1	Nesting	Turraeanthus africana	6.1194	0.405
20191023LNST02-2	Nesting	Turraeanthus africana	12.0073	1.1144
20191023LNST02-3	Nesting	Turraeanthus africana	12.2193	1.0697
20191023LNST03-1	Nesting	Lepisanthes senegalensis	15.6115	4.9567
20191025LCHR01-1	Abundant	Chrysophyllum albidum	0.7338	0.3885
20191025LCHR01-10	Abundant	Chrysophyllum albidum	4.7195	1.7642
20191025LCHR01-2	Abundant	Chrysophyllum albidum	10.0266	0.3996
20191025LCHR01-5	Abundant	Chrysophyllum albidum	5.0746	1.6112
20191025LCHR01-6	Abundant	Chrysophyllum albidum	10.8956	2.0482
20191025LCHR01-8	Abundant	Chrysophyllum albidum	2.7648	0.5996
20191025LCHR01-9	Abundant	Chrysophyllum albidum	4.8025	0.7354
20191025LCNP01-1	Abundant	Tabernaemontana pachysiphon	2.898	0.8501
20191025LCNP01-2	Abundant	Tabernaemontana pachysiphon	5.419	1.4707
20191025LCNP01-3	Abundant	Tabernaemontana pachysiphon	14.6358	2.0976
20191025LCNP01-4	Abundant	Tabernaemontana pachysiphon	0.5199	0.2304
20191025LCNP01-5	Abundant	Tabernaemontana pachysiphon	4.3853	1.1902
20191028LALA01-1	Abundant	Alangium chinense	8.9426	1.8044
20191028LALA01-5	Abundant	Alangium chinense	7.1642	3.793
20191028LALA02-2	Abundant	Alangium chinense	8.3398	0.9864
20191028LALA02-3	Abundant	Alangium chinense	6.714	1.8222
20191030LUVA01-2	Abundant	Uvariopsis congensis	3.6319	1.9229
20191030LUVA01-3	Abundant	Uvariopsis congensis	3.0933	0.5815
20191030LUVA01-5	Abundant	Uvariopsis congensis	4.2223	1.146
20191030LUVA02-3	Abundant	Uvariopsis congensis	6.4221	2.039
20191030LUVA02-4	Abundant	Uvariopsis congensis	12.8183	3.7599
20191030LUVA02-5	Abundant	Uvariopsis congensis	4.1871	1.1364
20191101LUVA01-2	Abundant	Uvariopsis congensis	6.6779	2.1203
20191101LUVA01-4	Abundant	Uvariopsis congensis	3.5234	1.2128
20191108LBOS01-1	Abundant	Trilepisium madagascariense	1.7346	0.3762
20191108LBOS01-4	Abundant	Trilepisium madagascariense	0.9284	0.2013
20191108LBOS01-5	Abundant	Trilepisium madagascariense	1.8686	0.5933
20191111LCHR01-1	Abundant	Chrysophyllum albidum	6.3066	0.9657
20191111LCHR01-10	Abundant	Chrysophyllum albidum	0.4395	0.4653
20191111LCHR01-11	Abundant	Chrysophyllum albidum	5.7019	0.7183
20191111LCHR01-12	Abundant	Chrysophyllum albidum	0.7614	0.0629
20191111LCHR01-13	Abundant	Chrysophyllum albidum	2.9019	0.5455
20191111LCHR01-14	Abundant	Chrysophyllum albidum	4.0998	1.3017
20191111LCHR01-15	Abundant	Chrysophyllum albidum	0.6462	0.4121
20191111LCHR01-2	Abundant	Chrysophyllum albidum	1.9135	0.4466
20191111LCHR01-3	Abundant	Chrysophyllum albidum	7.4233	0.9969
20191111LCHR01-4	Abundant	Chrysophyllum albidum	6.9971	1.3154
20191111LCHR01-5	Abundant	Chrysophyllum albidum	0.6589	0.3825
20191111LCHR01-6	Abundant	Chrysophyllum albidum	3.8237	0.8924
20191111LCHR01-9	Abundant	Chrysophyllum albidum	4.9124	0.6597
20191112LUVA01-1	Abundant	Uvariopsis congensis	9.8249	1.2376
20191112LUVA01-2	Abundant	Uvariopsis congensis	2.2795	1.0103
20191112LUVA01-3	Abundant	Uvariopsis congensis	2.228	1.0782
20191112LUVA01-5	Abundant	Uvariopsis congensis	1.2307	0.5955
20191112LUVA02-2	Abundant	Uvariopsis congensis	3.1148	1.8079
20191112LUVA02-3	Abundant	Uvariopsis congensis	13.3897	2.5171
20191112LUVA02-4	Abundant	Uvariopsis congensis	15.6115	1.3667
20191113LNEW01-1	Abundant	Newtonia buchananii	16.9069	1.3973
20191113LNEW01-2	Abundant	Newtonia buchananii	11.3245	0.6736
20191113LNEW01-3	Abundant	Newtonia buchananii	4.8388	0.9764
20191113LNEW01-4	Abundant	Newtonia buchananii	2.1738	1.1509
20191113LNEW01-7	Abundant	Newtonia buchananii	3.0194	0.9587
20191113LNEW01-8	Abundant	Newtonia buchananii	0.186	0.064
20191113LNEW01-9	Abundant	Newtonia buchananii	0.2017	0.0592
20191115LCRP01-2	Abundant	Carapa grandiflora	3.4355	0.745
20191115LCRP01-4	Abundant	Carapa grandiflora	5.2474	1.4242
20191115LCRP01-5	Abundant	Carapa grandiflora	9.7864	0.9637
20191118LNEW01-10	Abundant	Newtonia buchananii	0.1825	0.1164
20191118LNEW01-4	Abundant	Newtonia buchananii	3.3052	1.2355
20191118LNEW01-5	Abundant	Newtonia buchananii	2.8451	0.7155
20191119LALA01-3	Abundant	Alangium chinense	0.1308	0.2189
20191119LBOS01-1	Abundant	Trilepisium madagascariense	2.7288	1.0201
20191119LBOS01-2	Abundant	Trilepisium madagascariense	5.1162	0.8971
20191119LBOS01-3	Abundant	Trilepisium madagascariense	4.4089	0.8896
20191119LBOS01-4	Abundant	Trilepisium madagascariense	1.379	0.6673
20191119LBOS01-5	Abundant	Trilepisium madagascariense	0.2089	0.1619
20191119LBOS01-6	Abundant	Trilepisium madagascariense	0.4496	0.3485
20191119LBOS02-2	Abundant	Trilepisium madagascariense	0.1876	0.8146
20191119LBOS02-4	Abundant	Trilepisium madagascariense	0.1833	0.3067
20191120LCAF01-1	Abundant	Celtis africana	0.3297	0.2103
20191120LCAF01-3	Abundant	Celtis africana	15.2239	4.1318
20191120LCAF01-4	Abundant	Celtis africana	4.2489	1.5883
20191120LCAF02-1	Abundant	Celtis africana	1.2373	0.7891
20191126LBOS01-1	Abundant	Trilepisium madagascariense	3.4788	1.0204
20191126LBOS01-2	Abundant	Trilepisium madagascariense	0.6355	0.4053
20191126LBOS01-3	Abundant	Trilepisium madagascariense	0.2833	0.243
20191126LBOS01-4	Abundant	Trilepisium madagascariense	11.3245	3.8982
20191126LBOS01-5	Abundant	Trilepisium madagascariense	3.9815	3.0863
20191126LBOS01-6	Abundant	Trilepisium madagascariense	0.8004	0.6204
20191126LBOS01-7	Abundant	Trilepisium madagascariense	0.1555	0.381
20191126LBOS01-9	Abundant	Trilepisium madagascariense	0.303	0.1759
20191126LNEW01-5	Abundant	Newtonia buchananii	5.0363	1.5991
20191205LNST01-1	Nesting	Noronhia africana	3.7577	0.8149
20191205LNST01-3	Nesting	Noronhia africana	2.9304	0.3935
20200102LNST01-2	Nesting	Croton megalocarpus	2.4212	0.5251
20200102LNST01-3	Nesting	Croton megalocarpus	1.0443	0.8095
20200109LNST01-1	Nesting	Diospyros abyssinica	3.7842	0.5794
20211029LLNC01-1	Nesting	Noronhia africana	4.2267	0.5676
20211029LLNC01-3	Nesting	Noronhia africana	10.6011	1.9929
20211029LLNC01-4	Nesting	Noronhia africana	6.6222	1.3362
20211029LLNC02-1	Nesting	Noronhia africana	5.9168	0.7946
20211029LLNC02-2	Nesting	Noronhia africana	9.6029	1.2097
20211029LLNC02-4	Nesting	Noronhia africana	9.7006	0.8492
20211103LCDU01-1	Nesting	Celtis gomphophylla	4.1214	0.7748
20211103LCDU01-2	Nesting	Celtis gomphophylla	4.5272	0.9135
20211103LCDU01-3	Nesting	Celtis gomphophylla	2.3777	0.6453
20211103LCDU01-4	Nesting	Celtis gomphophylla	3.6106	0.6787
20211103LCDU01-5	Nesting	Celtis gomphophylla	0.4586	0.2662
20211103LCDU02-1	Nesting	Celtis gomphophylla	1.1612	0.5146
20211103LCDU02-3	Nesting	Celtis gomphophylla	3.2584	1.0345
20211103LCDU02-4	Nesting	Celtis gomphophylla	7.2179	2.1172
20211103LCDU02-5	Nesting	Celtis gomphophylla	3.72	1.2805
20211104LCTN01-1	Nesting	Croton megalocarpus	1.6967	0.4977
20211104LCTN01-2	Nesting	Croton megalocarpus	3.1441	0.8533
20211104LCTN01-3	Nesting	Croton megalocarpus	5.2299	0.9171
20211104LCTN01-4	Nesting	Croton megalocarpus	10.7253	0.6727
20211104LCTN01-5	Nesting	Croton megalocarpus	4.6948	0.7189
20211104LOLW01-1	Nesting	Olea welwitschii	3.5499	1.4436
20211104LOLW01-2	Nesting	Olea welwitschii	8.6965	1.8859
20211104LOLW01-3	Nesting	Olea welwitschii	3.4533	0.6492
20211104LOLW02-1	Nesting	Olea welwitschii	2.9856	1.1161
20211104LOLW02-2	Nesting	Olea welwitschii	3.5168	0.9545
20211104LOLW02-3	Nesting	Olea welwitschii	7.6501	1.9239
20211104LOLW02-4	Nesting	Olea welwitschii	14.9425	2.4471
20211112LAPH01-1	Nesting	Lepisanthes senegalensis	4.853	1.5409
20211112LAPH01-2	Nesting	Lepisanthes senegalensis	7.6628	2.2477
20211112LAPH01-3	Nesting	Lepisanthes senegalensis	1.1776	1.3913
20211112LAPH01-4	Nesting	Lepisanthes senegalensis	13.3558	1.9142
20211112LAPH01-5	Nesting	Lepisanthes senegalensis	0.9187	0.788
20211112LTUA01-1	Nesting	Turraeanthus africana	9.1455	1.2282
20211112LTUA01-2	Nesting	Turraeanthus africana	4.22	0.6911
20211112LTUA01-4	Nesting	Turraeanthus africana	3.3502	0.4499
20211112LTUA02-1	Nesting	Turraeanthus africana	6.4221	0.5015
20211112LTUA02-2	Nesting	Turraeanthus africana	11.1613	0.8716
20211112LTUA02-3	Nesting	Turraeanthus africana	5.7722	1.2518
20211112LTUA02-4	Nesting	Turraeanthus africana	15.5651	1.3627
20211112LTUA02-5	Nesting	Turraeanthus africana	4.8739	0.7463
20211119LAPH01-3	Nesting	Lepisanthes senegalensis	2.7252	0.8653
20211119LAPH01-5	Nesting	Lepisanthes senegalensis	3.9173	1.2437
20211119LCDU01-1	Nesting	Celtis gomphophylla	5.2045	1.1286
20211119LCDU01-3	Nesting	Celtis gomphophylla	0.2908	0.0789
20211119LTUA01-1	Nesting	Turraeanthus africana	5.642	0.7107
20211119LTUA01-2	Nesting	Turraeanthus africana	14.4331	0.9551
20211119LTUA01-3	Nesting	Turraeanthus africana	5.642	0.8639
20211119LTUA01-4	Nesting	Turraeanthus africana	4.2728	0.8032
20211119LTUA01-5	Nesting	Turraeanthus africana	15.7798	1.3042
20211122LLNC01-1	Nesting	Noronhia africana	5.9302	0.6202
20211122LLNC01-2	Nesting	Noronhia africana	3.9007	0.4914
20211122LLNC01-3	Nesting	Noronhia africana	0.4733	0.4504
20211123LNST01-1	Nesting	Noronhia africana	3.4604	0.8703
20211123LNST01-2	Nesting	Noronhia africana	2.3817	0.7562
20211124LEUC01-1	Nesting	Eucalyptus grandis	4.3688	0.5503
20211124LEUC01-2	Nesting	Eucalyptus grandis	14.6358	2.7514
20211124LEUC01-3	Nesting	Eucalyptus grandis	7.2875	1.0445
20211124LEUC01-4	Nesting	Eucalyptus grandis	5.8932	2.6119
20211124LEUC02-1	Nesting	Eucalyptus grandis	7.0402	0.6933
20211124LEUC02-2	Nesting	Eucalyptus grandis	3.9601	0.9959
20211124LEUC03-1	Nesting	Eucalyptus grandis	12.8051	1.9607
20211124LEUC03-2	Nesting	Eucalyptus grandis	2.6903	0.4406
20211125LCTN01-2	Nesting	Croton megalocarpus	2.7002	0.5856
20211125LCTN01-3	Nesting	Croton megalocarpus	3.6164	0.5183
20211125LCTN01-5	Nesting	Croton megalocarpus	0.5829	0.4519
20211125LOLW01-1	Nesting	Olea welwitschii	13.501	2.0672
20211125LOLW01-2	Nesting	Olea welwitschii	5.9962	2.0641
20211125LOLW01-3	Nesting	Olea welwitschii	11.3245	4.6053
20211126LTUA01-1	Nesting	Turraeanthus africana	6.1528	0.8263
20211129LCDU01-2	Nesting	Celtis gomphophylla	16.3433	2.0588
20211129LOLW01-1	Nesting	Olea welwitschii	5.9302	1.8829
20211129LOLW01-2	Nesting	Olea welwitschii	6.7689	1.1085
20211129LOLW01-3	Nesting	Olea welwitschii	9.2916	1.8749
20211129LOLW01-4	Nesting	Olea welwitschii	3.1663	0.4538
20211129LOLW01-5	Nesting	Olea welwitschii	5.0123	0.9423
20211206LCDU01-2	Nesting	Celtis gomphophylla	2.8862	0.2679
20211206LCDU01-5	Nesting	Celtis gomphophylla	4.1983	0.8471
20211206LEUC01-2	Nesting	Eucalyptus grandis	9.9051	2.4911
20211206LEUC01-3	Nesting	Eucalyptus grandis	5.776	1.0128
20211207LAPH01-1	Nesting	Lepisanthes senegalensis	13.0747	3.0513
20211207LAPH01-2	Nesting	Lepisanthes senegalensis	4.4243	1.6539
20211207LAPH01-3	Nesting	Lepisanthes senegalensis	2.5919	0.4245
20211207LCTN01-1	Nesting	Croton megalocarpus	46.6952	4.3338
20211207LCTN01-2	Nesting	Croton megalocarpus	9.041	1.3843
20211207LCTN01-3	Nesting	Croton megalocarpus	5.6846	0.5945
20211207LCTN01-5	Nesting	Croton megalocarpus	1.4403	0.7625
20211207LCTN01-6	Nesting	Croton megalocarpus	1.6443	0.8706
20211207LCTN02-1	Nesting	Croton megalocarpus	9.1455	1.8454
20211207LCTN02-2	Nesting	Croton megalocarpus	7.1058	1.246
20211207LCTN02-3	Nesting	Croton megalocarpus	5.0139	2.039
20211207LCTN02-5	Nesting	Croton megalocarpus	4.5609	0.5745
20211209LAPH01-1	Nesting	Lepisanthes senegalensis	14.7617	1.9824
20211209LAPH01-5	Nesting	Lepisanthes senegalensis	9.7177	1.8268
20211209LOLW01-1	Nesting	Olea welwitschii	1.8908	1.0975
20211209LOLW01-3	Nesting	Olea welwitschii	8.0102	1.3118
20211209LOLW01-4	Nesting	Olea welwitschii	5.8048	1.8431
20180207MNST01-3	Nesting	Strombosia scheffleri	0.355	1.1022
20180207MNST01-5	Nesting	Strombosia scheffleri	2.0753	10.3219
20180209MNST01-8	Nesting	Vepris nobilis	0.8301	2.5776
20180209MNST01-9	Nesting	Vepris nobilis	2.9055	9.0215
20180209MNST01-10	Nesting	Vepris nobilis	0.5127	1.592
20180209MNST01-13	Nesting	Vepris nobilis	0.7471	3.7159
20180215MNST01-9	Nesting	Noronhia africana	3.8455	3.778
20180220MNST01-1	Nesting	Diospyros abyssinica	0.3209	1.5958
20180220MNST01-2	Nesting	Diospyros abyssinica	0.3753	1.8668
20180220MNST01-3	Nesting	Diospyros abyssinica	0.5265	1.6348
20180220MNST01-5	Nesting	Diospyros abyssinica	0.4184	2.0809
20180221MNST01-3	Nesting	Vepris nobilis	1.5848	7.8822
20180225MNST01-2	Nesting	Lepisanthes senegalensis	2.0115	4.0978
20180227MNST01-1	Nesting	Diospyros abyssinica	1.981	4.0357
20180227MNST01-2	Nesting	Diospyros abyssinica	2.6149	3.6385
20180227MNST01-4	Nesting	Diospyros abyssinica	0.2161	1.8336
20180227MNST01-5	Nesting	Diospyros abyssinica	0.8864	4.4087
20180227MNST01-6	Nesting	Diospyros abyssinica	0.5977	1.8558
20180303MNST01-1	Nesting	Strombosia scheffleri	3.1889	3.1329
20180303MNST01-2	Nesting	Strombosia scheffleri	1.9227	1.889
20180307MNST01-2	Nesting	Strombosia scheffleri	0.8087	2.5111
20180307MNST01-3	Nesting	Strombosia scheffleri	0.8258	2.564
20180307MNST01-6	Nesting	Strombosia scheffleri	0.379	1.8849
20180308MNST01-2	Nesting	Strombosia scheffleri	1.046	3.2477
20180308MNST01-3	Nesting	Strombosia scheffleri	0.8864	4.4087
20180308MNST01-4	Nesting	Strombosia scheffleri	2.1791	2.1408
20180408MNST01-4	Nesting	Vepris nobilis	0.8046	4.0017
20180408MNST01-5	Nesting	Vepris nobilis	1.698	3.4592
20181008ENST01-6	Nesting	Diospyros abyssinica	0.3487	0.1846
20181015JNST01-2	Nesting	Diospyros abyssinica	0.6578	0.2916
20181022JNST01-1	Nesting	Vepris nobilis	0.4509	0.6695
20181022JNST02-2	Nesting	Vepris nobilis	0.4642	0.5484
20181029XNST01-4	Nesting	Strombosia scheffleri	1.6603	1.4241
20181031XNST01-1	Nesting	Vepris nobilis	0.7164	0.8464
20181108ANST01-1	Nesting	Diospyros abyssinica	0.3076	0.1786
20181121ANST01-1	Nesting	Eucalyptus grandis	2.8017	1.1394
20181130BNST01-2	Nesting	Vepris nobilis	0.9017	1.7064
20181206ZNST01-1	Nesting	Diospyros abyssinica	3.0406	1.6098
20181210ENST01-3	Nesting	Vepris nobilis	0.5337	0.4137
20181213ZNST01-2	Nesting	Olea welwitschii	1.053	0.4667
20190909LEUA02-3	Abundant	Euadenia eminens	0.5685	0.0763
20190909LEUA02-5	Abundant	Euadenia eminens	1.3885	0.519
20190911LCNP01-1	Abundant	Tabernaemontana pachysiphon	0.2342	0.0508
20190911LCNP01-5	Abundant	Tabernaemontana pachysiphon	2.1791	0.3821
20190912LCNP01-5	Abundant	Tabernaemontana pachysiphon	2.5512	1.0375
20190916LEUA01-2	Abundant	Euadenia eminens	0.6507	0.224
20190916LCAF01-2	Abundant	Celtis africana	3.962	0.9246
20190916LCAF01-4	Abundant	Celtis africana	6.0345	0.924
20190916LCAF01-5	Abundant	Celtis africana	0.3992	0.3095
20190918LNEO01-4	Abundant	Neoboutonia macrocalyx	3.4866	0.7561
20190919LCRP01-2	Abundant	Carapa grandiflora	2.0919	0.4221
20190919LCRP01-3	Abundant	Carapa grandiflora	2.3417	0.6356
20190919LCRP02-1	Abundant	Carapa grandiflora	2.7818	0.5613
20190919LCRP02-2	Abundant	Carapa grandiflora	1.4135	1.4966
20190925LNEO01-2	Abundant	Neoboutonia macrocalyx	0.4976	0.1351
20190925LNEO01-3	Abundant	Neoboutonia macrocalyx	1.4942	0.4055
20190927LEUA01-3	Abundant	Euadenia eminens	1.7433	0.7089
20191004LCNP01-2	Abundant	Tabernaemontana pachysiphon	0.8129	0.3039
20191011LALA01-1	Abundant	Alangium chinense	1.0215	0.5929
20191011LALA01-3	Abundant	Alangium chinense	1.6515	0.2705
20191011LALA01-4	Abundant	Alangium chinense	1.0322	0.4198
20191011LALA02-1	Abundant	Alangium chinense	5.811	1.845
20191011LALA02-2	Abundant	Alangium chinense	3.5337	1.122
20191011LALA02-4	Abundant	Alangium chinense	3.8267	1.215
20191011LALA02-5	Abundant	Alangium chinense	0.9339	0.6558
20191014LCRP01-1	Abundant	Carapa grandiflora	1.8678	0.6982
20191014LCRP01-4	Abundant	Carapa grandiflora	1.1452	0.1754
20191014LCRP02-5	Abundant	Carapa grandiflora	1.9227	1.3503
20191018LEUA01-1	Abundant	Euadenia eminens	1.0188	0.1668
20191021LCAF01-1	Abundant	Celtis africana	1.1709	0.403
20191021LNEO01-4	Abundant	Neoboutonia macrocalyx	0.8046	0.3566
20191023LNST03-2	Nesting	Lepisanthes senegalensis	0.7616	1.2744
20191025LCHR01-3	Abundant	Chrysophyllum albidum	0.7401	0.328
20191025LCHR01-4	Abundant	Chrysophyllum albidum	0.6167	0.3933
20191025LCHR01-7	Abundant	Chrysophyllum albidum	2.7818	1.0399
20191028LALA01-2	Abundant	Alangium chinense	1.4527	1.0202
20191028LALA01-3	Abundant	Alangium chinense	4.2176	1.5766
20191028LALA01-4	Abundant	Alangium chinense	0.7115	0.6772
20191028LALA02-1	Abundant	Alangium chinense	1.2335	0.3916
20191028LALA02-4	Abundant	Alangium chinense	1.1247	0.4574
20191028LALA02-5	Abundant	Alangium chinense	0.3694	0.3516
20191030LUVA01-1	Abundant	Uvariopsis congensis	1.5203	0.8049
20191030LUVA01-4	Abundant	Uvariopsis congensis	2.0644	0.7717
20191030LUVA02-1	Abundant	Uvariopsis congensis	0.7514	0.2587
20191030LUVA02-2	Abundant	Uvariopsis congensis	1.9612	1.3773
20191101LUVA01-1	Abundant	Uvariopsis congensis	1.4059	0.5717
20191101LUVA01-3	Abundant	Uvariopsis congensis	1.0746	0.4763
20191111LCHR01-7	Abundant	Chrysophyllum albidum	0.531	0.4116
20191111LCHR01-8	Abundant	Chrysophyllum albidum	1.2452	0.3954
20191112LUVA01-4	Abundant	Uvariopsis congensis	1.046	1.3832
20191112LUVA02-1	Abundant	Uvariopsis congensis	0.662	0.4649
20191112LUVA02-5	Abundant	Uvariopsis congensis	2.0115	0.8915
20191113LNEW01-5	Abundant	Newtonia buchananii	0.6226	0.2759
20191113LNEW01-6	Abundant	Newtonia buchananii	0.4151	0.2009
20191113LNEW01-10	Abundant	Newtonia buchananii	0.1895	0.4072
20191115LCRP01-1	Abundant	Carapa grandiflora	3.6068	0.9071
20191115LCRP01-3	Abundant	Carapa grandiflora	3.7356	0.572
20191118LNEW01-1	Abundant	Newtonia buchananii	0.9868	0.693
20191118LNEW01-2	Abundant	Newtonia buchananii	1.1622	0.7412
20191118LNEW01-3	Abundant	Newtonia buchananii	0.5505	0.3866
20191118LNEW01-6	Abundant	Newtonia buchananii	0.6081	0.1931
20191118LNEW01-8	Abundant	Newtonia buchananii	0.3189	0.0935
20191118LNEW01-9	Abundant	Newtonia buchananii	0.1632	0.0663
20191119LALA01-2	Abundant	Alangium chinense	0.1829	0.2715
20191119LALA01-5	Abundant	Alangium chinense	0.1421	0.2378
20191120LCAF01-2	Abundant	Celtis africana	1.0626	1.4051
20191120LCAF02-2	Abundant	Celtis africana	1.2756	1.6868
20191120LCAF02-3	Abundant	Celtis africana	0.6578	0.3483
20191120LCAF02-4	Abundant	Celtis africana	0.5337	1.3074
20191120LCAF02-5	Abundant	Celtis africana	0.4903	0.3801
20191120LCAF02-6	Abundant	Celtis africana	1.6343	1.0423
20191126LNEW01-1	Abundant	Newtonia buchananii	1.4368	0.834
20191126LNEW01-2	Abundant	Newtonia buchananii	0.3396	0.7297
20191126LNEW01-3	Abundant	Newtonia buchananii	0.1842	0.5167
20191205LNST01-2	Nesting	Noronhia africana	1.8678	0.7596
20200102LNST01-1	Nesting	Croton megalocarpus	0.6512	0.4573
20211029LLNC01-2	Nesting	Noronhia africana	0.4044	0.1284
20211029LLNC02-3	Nesting	Noronhia africana	0.4761	0.3036
20211103LCDU02-2	Nesting	Celtis gomphophylla	0.7387	0.3575
20211104LOLW01-4	Nesting	Olea welwitschii	0.6226	0.3296
20211104LOLW01-5	Nesting	Olea welwitschii	1.4802	1.2696
20211112LTUA01-3	Nesting	Turraeanthus africana	3.1889	0.4883
20211112LTUA01-5	Nesting	Turraeanthus africana	0.5204	0.1652
20211119LAPH01-1	Nesting	Lepisanthes senegalensis	0.5988	0.4205
20211119LAPH01-2	Nesting	Lepisanthes senegalensis	0.6912	0.3659
20211119LAPH01-4	Nesting	Lepisanthes senegalensis	0.6457	0.8538
20211119LCDU01-2	Nesting	Celtis gomphophylla	0.4934	0.2864
20211119LCDU01-4	Nesting	Celtis gomphophylla	0.7366	0.3565
20211119LCDU01-5	Nesting	Celtis gomphophylla	0.8716	0.4218
20211122LLNC01-4	Nesting	Noronhia africana	0.6537	0.2076
20211123LNST01-3	Nesting	Noronhia africana	0.523	0.2531
20211124LEUC01-5	Nesting	Eucalyptus grandis	0.5876	0.4127
20211124LEUC01-6	Nesting	Eucalyptus grandis	0.9339	0.4519
20211124LEUC02-3	Nesting	Eucalyptus grandis	0.8716	0.6757
20211124LEUC02-4	Nesting	Eucalyptus grandis	1.4263	0.3093
20211124LEUC02-5	Nesting	Eucalyptus grandis	2.3772	0.7548
20211124LEUC02-6	Nesting	Eucalyptus grandis	1.7433	1.4953
20211124LEUC03-3	Nesting	Eucalyptus grandis	1.8949	0.5143
20211124LEUC03-4	Nesting	Eucalyptus grandis	0.8214	0.3071
20211124LEUC03-5	Nesting	Eucalyptus grandis	0.9339	0.2739
20211124LEUC03-6	Nesting	Eucalyptus grandis	0.4902	0.519
20211125LOLW01-4	Nesting	Olea welwitschii	0.4712	0.8917
20211125LCTN01-1	Nesting	Croton megalocarpus	0.9567	0.424
20211125LCTN01-4	Nesting	Croton megalocarpus	2.3772	1.8427
20211125LCTN01-6	Nesting	Croton megalocarpus	1.937	0.6668
20211126LTUA01-2	Nesting	Turraeanthus africana	0.9775	0.2867
20211126LTUA01-3	Nesting	Turraeanthus africana	0.7038	0.2235
20211126LTUA01-4	Nesting	Turraeanthus africana	2.8423	0.3817
20211129LCDU01-1	Nesting	Celtis gomphophylla	3.4407	0.9338
20211129LCDU01-3	Nesting	Celtis gomphophylla	0.5505	0.5829
20211129LCDU01-4	Nesting	Celtis gomphophylla	1.0295	0.5976
20211129LCDU01-5	Nesting	Celtis gomphophylla	0.2872	0.4265
20211206LCDU01-3	Nesting	Celtis gomphophylla	0.249	0.3293
20211206LEUC01-1	Nesting	Eucalyptus grandis	0.7115	0.4997
20211206LEUC01-4	Nesting	Eucalyptus grandis	1.4527	0.8432
20211206LEUC01-5	Nesting	Eucalyptus grandis	2.3073	1.4714
20211207LCTN01-4	Nesting	Croton megalocarpus	0.7197	0.2477
20211207LCTN02-4	Nesting	Croton megalocarpus	1.6343	1.2669
20211207LAPH01-4	Nesting	Lepisanthes senegalensis	0.9175	0.7112
20211209LOLW01-2	Nesting	Olea welwitschii	1.0896	0.6324
20211209LOLW01-5	Nesting	Olea welwitschii	2.6593	1.0814
20211209LAPH01-2	Nesting	Lepisanthes senegalensis	0.7924	0.6142
20211209LAPH01-3	Nesting	Lepisanthes senegalensis	1.9134	1.2202
20211209LAPH01-4	Nesting	Lepisanthes senegalensis	1.1369	0.6019
20211209LAPH01-6	Nesting	Lepisanthes senegalensis	0.4483	0.6657
